# Supplementary material for: Crystal structure of 4-bromo-2-(1H-imidazo[4,5-b]pyridin-2-yl)phenol
Source: Acta Crystallogr E Crystallogr Commun. 2015 Nov 28;71(Pt 12):o991–2. doi: 10.1107/S2056989015022197 (PMC4719939; doi:10.1107/S2056989015022197)
Supplement: Supplementary file 1 [file e-71-0o991-sup1.cif]

##############################################################################
#                                                                            #
# This CIF contains the data in a paper accepted for publication in          #
# Acta Crystallographica Section E. It conforms to the requirements of       #
# Notes for Authors for Acta Crystallographica Section E, and has been       #
# peer reviewed under the auspices of the IUCr Commission on Journals.       #
#                                                                            #
# Full details of the Crystallographic Information File format               #
# are given in the paper "The Crystallographic Information File (CIF):       #
# a New Standard Archive File for Crystallography" by S. R. Hall, F. H.      #
# Allen and I. D. Brown [Acta Cryst. (1991), A47, 655-685].                  #
#                                                                            #
# The current version of the core CIF dictionary is obtainable from          #
# ftp://ftp.iucr.org/pub/cif_core.dic.                                       #
#                                                                            #
# Software is freely available for graphical display of the structure(s)     #
# in this CIF. For information consult the CIF software page                 #
# http://www.iucr.org/resources/cif/software.                                #
#                                                                            #
# This file may be used for bona fide research purposes within the           #
# scientific community so long as proper attribution is given to the journal # 
# article from which it was obtained.                                        #
#                                                                            #
##############################################################################
data_I
_database_code_depnum_ccdc_archive 'CCDC 1437912'
_audit_creation_method     SHELXL-97
_chemical_name_systematic
;
4-Bromo-2-(1<i>H</i>-imidazo[4,5-<i>b</i>]pyridin-2-yl)phenol
;
_chemical_name_common     ?
_chemical_formula_moiety     'C12 H8 Br N3 O'
_chemical_formula_sum     'C12 H8 Br N3 O'
_chemical_formula_iupac     'C12 H8 Br N3 O'
_chemical_formula_weight     290.12
_chemical_melting_point     ?
_symmetry_cell_setting     monoclinic
_symmetry_space_group_name_H-M     'P 21/c '
_symmetry_space_group_name_Hall     '-P 2ybc '
loop_
    _symmetry_equiv_pos_as_xyz
    'x, y, z'
    '-x, y+1/2, -z+1/2'
    '-x, -y, -z'
    'x, -y-1/2, z-1/2'
_cell_length_a     5.5906(3)
_cell_length_b     12.9032(7)
_cell_length_c     14.7622(6)
_cell_angle_alpha     90.00
_cell_angle_beta     102.836(3)
_cell_angle_gamma     90.00
_cell_volume     1038.28(9)
_cell_formula_units_Z     4
_cell_measurement_reflns_used     4475
_cell_measurement_theta_min     0.998
_cell_measurement_theta_max     30.034
_cell_measurement_temperature     193(2)
_exptl_crystal_description     'plate'
_exptl_crystal_colour     'orange'
_exptl_crystal_size_max     0.25
_exptl_crystal_size_mid     0.20
_exptl_crystal_size_min     0.05
_exptl_crystal_density_diffrn     1.856
_exptl_crystal_density_meas     ?
_exptl_crystal_density_method     'not measured'
_exptl_crystal_F_000     576
_exptl_absorpt_coefficient_mu     3.943
_exptl_absorpt_correction_type     multi-scan
_exptl_absorpt_process_details
;
(MULABS in PLATON; Spek, 2009)
;
_exptl_absorpt_correction_T_min     0.45723
_exptl_absorpt_correction_T_max     0.72067
_exptl_special_details     ?
_diffrn_ambient_temperature     193(2)
_diffrn_radiation_type     MoK\a
_diffrn_radiation_wavelength     0.71073
_diffrn_radiation_source     'sealed tube'
_diffrn_radiation_monochromator     'graphite'
_diffrn_measurement_device_type     'Nonius KappaCCD'
_diffrn_measurement_method     'phi and omega scans'
_diffrn_detector_area_resol_mean     ?
_diffrn_reflns_number     8584
_diffrn_reflns_av_R_equivalents     0.0664
_diffrn_reflns_av_sigmaI/netI     0.0713
_diffrn_reflns_theta_min     2.12
_diffrn_reflns_theta_max     30.01
_diffrn_reflns_theta_full     30.01
_diffrn_measured_fraction_theta_max     0.995
_diffrn_measured_fraction_theta_full     0.995
_diffrn_reflns_limit_h_min     -7
_diffrn_reflns_limit_h_max     4
_diffrn_reflns_limit_k_min     -17
_diffrn_reflns_limit_k_max     18
_diffrn_reflns_limit_l_min     -20
_diffrn_reflns_limit_l_max     19
_diffrn_standards_number     ?
_diffrn_standards_interval_count     ?
_diffrn_standards_interval_time     ?
_diffrn_standards_decay_%     ?
_refine_special_details
;
Refinement of <i>F</i>^2^ against ALL reflections. The weighted <i>R</i>-factor
<i>wR</i> and goodness of fit <i>S</i> are based on <i>F</i>^2^, conventional
<i>R</i>-factors <i>R</i> are based on <i>F</i>, with <i>F</i> set to zero for
negative <i>F</i>^2^. The threshold expression of <i>F</i>^2^ >
2\s(<i>F</i>^2^) is used only for calculating <i>R</i>-factors(gt) <i>etc</i>.
and is not relevant to the choice of reflections for refinement.
<i>R</i>-factors based on <i>F</i>^2^ are statistically about twice as large
as those based on <i>F</i>, and <i>R</i>- factors based on ALL data will be
even larger.
;
_reflns_number_total     3017
_reflns_number_gt     1977
_reflns_threshold_expression     I>2\s(I)
_refine_ls_structure_factor_coef     Fsqd
_refine_ls_matrix_type     full
_refine_ls_R_factor_all     0.0832
_refine_ls_R_factor_gt     0.0433
_refine_ls_wR_factor_gt     0.0917
_refine_ls_wR_factor_ref     0.1105
_refine_ls_goodness_of_fit_ref     1.023
_refine_ls_restrained_S_all     1.023
_refine_ls_number_reflns     3017
_refine_ls_number_parameters     159
_refine_ls_number_restraints     0
_refine_ls_hydrogen_treatment     mixed
_refine_ls_weighting_scheme     calc
_refine_ls_weighting_details
         'calc w=1/[\s^2^(Fo^2^)+(0.0450P)^2^+0.5334P] where P=(Fo^2^+2Fc^2^)/3'
_atom_sites_solution_hydrogens     geom
_atom_sites_solution_primary     direct
_atom_sites_solution_secondary     difmap
_refine_ls_shift/su_max     0.002
_refine_ls_shift/su_mean     0.000
_refine_diff_density_max     0.519
_refine_diff_density_min     -0.836
_refine_ls_extinction_method     none
_refine_ls_extinction_coef     ?
loop_
    _atom_type_symbol
    _atom_type_description
    _atom_type_scat_dispersion_real
    _atom_type_scat_dispersion_imag
    _atom_type_scat_source
    'C' 'C' 0.0033 0.0016
                         'International Tables Vol C Tables 4.2.6.8 and 6.1.1.4'
    'H' 'H' 0.0000 0.0000
                         'International Tables Vol C Tables 4.2.6.8 and 6.1.1.4'
    'Br' 'Br' -0.2901 2.4595
                         'International Tables Vol C Tables 4.2.6.8 and 6.1.1.4'
    'N' 'N' 0.0061 0.0033
                         'International Tables Vol C Tables 4.2.6.8 and 6.1.1.4'
    'O' 'O' 0.0106 0.0060
                         'International Tables Vol C Tables 4.2.6.8 and 6.1.1.4'
_computing_data_collection
;
COLLECT (Nonius, 1998)
;
_computing_cell_refinement
;
DENZO (Nonius, 1998)
;
_computing_data_reduction
;
DENZO (Nonius, 1998)
;
_computing_structure_solution
;
SHELXS97 (Sheldrick, 2008)
;
_computing_structure_refinement
;
SHELXL97 (Sheldrick, 2008)
;
_computing_molecular_graphics
;
Mercury (Macrae <i>et al.</i>,  2008)
;
_computing_publication_material
;
SHELXL97 (Sheldrick, 2008) and PLATON (Spek, 2009)
;
loop_
    _atom_site_type_symbol
    _atom_site_label
    _atom_site_fract_x
    _atom_site_fract_y
    _atom_site_fract_z
    _atom_site_U_iso_or_equiv
    _atom_site_adp_type
    _atom_site_calc_flag
    _atom_site_refinement_flags
    _atom_site_occupancy
    _atom_site_symmetry_multiplicity
    _atom_site_disorder_assembly
    _atom_site_disorder_group
    Br Br1 0.83482(7) 0.58489(3) 1.18198(2) 0.03255(13) Uani d . 1 1 . .
    O O1 0.0419(4) 0.75774(17) 0.87477(15) 0.0274(5) Uani d . 1 1 . .
    H H1 0.0891 0.8104 0.8502 0.041 Uiso calc R 1 1 . .
    N N1 0.7079(5) 0.9288(2) 0.95213(18) 0.0226(6) Uani d . 1 1 . .
    N N2 0.3311(5) 0.91524(19) 0.85876(18) 0.0249(6) Uani d . 1 1 . .
    N N3 0.8399(5) 1.09033(19) 0.89394(18) 0.0242(6) Uani d . 1 1 . .
    C C1 0.4545(6) 0.7733(2) 0.9701(2) 0.0231(7) Uani d . 1 1 . .
    C C2 0.6365(6) 0.7295(2) 1.0408(2) 0.0248(7) Uani d . 1 1 . .
    H H2 0.7917 0.7625 1.0592 0.030 Uiso calc R 1 1 . .
    C C3 0.5911(6) 0.6389(2) 1.0835(2) 0.0245(7) Uani d . 1 1 . .
    C C4 0.3660(6) 0.5889(2) 1.0569(2) 0.0276(7) Uani d . 1 1 . .
    H H4 0.3362 0.5266 1.0868 0.033 Uiso calc R 1 1 . .
    C C5 0.1866(6) 0.6303(3) 0.9869(2) 0.0299(8) Uani d . 1 1 . .
    H H5 0.0333 0.5959 0.9684 0.036 Uiso calc R 1 1 . .
    C C6 0.2276(6) 0.7220(2) 0.9429(2) 0.0247(7) Uani d . 1 1 . .
    C C7 0.4972(6) 0.8720(2) 0.9272(2) 0.0229(7) Uani d . 1 1 . .
    C C8 0.6765(6) 1.0143(2) 0.8952(2) 0.0222(6) Uani d . 1 1 . .
    C C9 0.4404(6) 1.0061(2) 0.8373(2) 0.0233(7) Uani d . 1 1 . .
    C C10 0.3592(6) 1.0841(2) 0.7730(2) 0.0265(7) Uani d . 1 1 . .
    H H10 0.1997 1.0834 0.7336 0.032 Uiso calc R 1 1 . .
    C C11 0.5249(7) 1.1633(2) 0.7697(2) 0.0287(7) Uani d . 1 1 . .
    H H11 0.4796 1.2182 0.7264 0.034 Uiso calc R 1 1 . .
    C C12 0.7572(6) 1.1635(3) 0.8290(2) 0.0281(7) Uani d . 1 1 . .
    H H12 0.8647 1.2189 0.8233 0.034 Uiso calc R 1 1 . .
    H H1N 0.843(8) 0.912(3) 0.998(3) 0.034(10) Uiso d . 1 1 . .
loop_
    _atom_site_aniso_label
    _atom_site_aniso_U_11
    _atom_site_aniso_U_22
    _atom_site_aniso_U_33
    _atom_site_aniso_U_12
    _atom_site_aniso_U_13
    _atom_site_aniso_U_23
    Br1 0.0314(2) 0.0314(2) 0.0320(2) -0.00049(16) 0.00116(14) 0.00779(15)
    O1 0.0181(12) 0.0281(12) 0.0317(12) -0.0034(9) -0.0036(9) 0.0059(10)
    N1 0.0197(14) 0.0238(14) 0.0231(13) -0.0013(11) 0.0025(11) 0.0028(11)
    N2 0.0211(14) 0.0251(14) 0.0264(13) -0.0024(12) 0.0010(11) -0.0003(11)
    N3 0.0236(14) 0.0224(14) 0.0270(14) -0.0024(11) 0.0063(11) 0.0007(11)
    C1 0.0212(17) 0.0236(16) 0.0258(16) -0.0015(12) 0.0079(13) -0.0015(13)
    C2 0.0195(17) 0.0261(17) 0.0281(16) -0.0050(13) 0.0038(13) -0.0016(13)
    C3 0.0252(18) 0.0223(16) 0.0253(16) 0.0027(13) 0.0037(13) 0.0003(13)
    C4 0.0292(18) 0.0198(15) 0.0343(18) -0.0048(14) 0.0079(14) 0.0019(14)
    C5 0.0261(19) 0.0254(18) 0.0381(19) -0.0082(14) 0.0070(15) -0.0064(15)
    C6 0.0212(17) 0.0274(17) 0.0257(16) -0.0006(13) 0.0055(13) -0.0049(13)
    C7 0.0192(16) 0.0259(16) 0.0235(15) -0.0018(13) 0.0044(13) -0.0017(13)
    C8 0.0212(16) 0.0251(16) 0.0211(15) 0.0012(13) 0.0067(12) -0.0042(13)
    C9 0.0220(17) 0.0248(16) 0.0235(15) -0.0014(13) 0.0056(13) -0.0007(13)
    C10 0.0232(17) 0.0309(17) 0.0232(15) 0.0006(15) 0.0004(12) -0.0014(14)
    C11 0.035(2) 0.0248(17) 0.0261(17) 0.0003(15) 0.0066(14) 0.0036(14)
    C12 0.0287(18) 0.0255(17) 0.0315(18) -0.0025(14) 0.0100(14) 0.0014(14)
_geom_special_details
;
All s.u.'s (except the s.u. in the dihedral angle between two l.s. planes) are
estimated using the full covariance matrix. The cell s.u.'s are taken into
account individually in the estimation of s.u.'s in distances, angles and
torsion angles; correlations between s.u.'s in cell parameters are only used
when they are defined by crystal symmetry. An approximate (isotropic)
treatment of cell s.u.'s is used for estimating s.u.'s involving l.s. planes.
;
loop_
    _geom_bond_atom_site_label_1
    _geom_bond_atom_site_label_2
    _geom_bond_site_symmetry_2
    _geom_bond_distance
    _geom_bond_publ_flag
    Br1 C3 . 1.891(3) ?
    O1 C6 . 1.356(4) ?
    O1 H1 . 0.8400 ?
    N1 C7 . 1.366(4) ?
    N1 C8 . 1.375(4) ?
    N1 H1N . 0.92(4) ?
    N2 C7 . 1.333(4) ?
    N2 C9 . 1.390(4) ?
    N3 C8 . 1.344(4) ?
    N3 C12 . 1.352(4) ?
    C1 C2 . 1.405(4) ?
    C1 C6 . 1.408(4) ?
    C1 C7 . 1.465(4) ?
    C2 C3 . 1.378(4) ?
    C2 H2 . 0.9500 ?
    C3 C4 . 1.391(5) ?
    C4 C5 . 1.378(5) ?
    C4 H4 . 0.9500 ?
    C5 C6 . 1.393(5) ?
    C5 H5 . 0.9500 ?
    C8 C9 . 1.407(4) ?
    C9 C10 . 1.390(4) ?
    C10 C11 . 1.387(5) ?
    C10 H10 . 0.9500 ?
    C11 C12 . 1.395(5) ?
    C11 H11 . 0.9500 ?
    C12 H12 . 0.9500 ?
loop_
    _geom_angle_atom_site_label_1
    _geom_angle_atom_site_label_2
    _geom_angle_atom_site_label_3
    _geom_angle_site_symmetry_1
    _geom_angle_site_symmetry_3
    _geom_angle
    _geom_angle_publ_flag
    C6 O1 H1 . . 109.5 ?
    C7 N1 C8 . . 106.2(3) ?
    C7 N1 H1N . . 126(2) ?
    C8 N1 H1N . . 127(2) ?
    C7 N2 C9 . . 104.9(3) ?
    C8 N3 C12 . . 113.1(3) ?
    C2 C1 C6 . . 118.7(3) ?
    C2 C1 C7 . . 120.7(3) ?
    C6 C1 C7 . . 120.6(3) ?
    C3 C2 C1 . . 120.3(3) ?
    C3 C2 H2 . . 119.8 ?
    C1 C2 H2 . . 119.8 ?
    C2 C3 C4 . . 120.8(3) ?
    C2 C3 Br1 . . 119.4(2) ?
    C4 C3 Br1 . . 119.9(2) ?
    C5 C4 C3 . . 119.6(3) ?
    C5 C4 H4 . . 120.2 ?
    C3 C4 H4 . . 120.2 ?
    C4 C5 C6 . . 120.7(3) ?
    C4 C5 H5 . . 119.6 ?
    C6 C5 H5 . . 119.6 ?
    O1 C6 C5 . . 117.2(3) ?
    O1 C6 C1 . . 123.0(3) ?
    C5 C6 C1 . . 119.9(3) ?
    N2 C7 N1 . . 113.2(3) ?
    N2 C7 C1 . . 122.6(3) ?
    N1 C7 C1 . . 124.3(3) ?
    N3 C8 N1 . . 126.8(3) ?
    N3 C8 C9 . . 126.6(3) ?
    N1 C8 C9 . . 106.6(3) ?
    C10 C9 N2 . . 132.3(3) ?
    C10 C9 C8 . . 118.7(3) ?
    N2 C9 C8 . . 109.0(3) ?
    C11 C10 C9 . . 116.0(3) ?
    C11 C10 H10 . . 122.0 ?
    C9 C10 H10 . . 122.0 ?
    C10 C11 C12 . . 121.0(3) ?
    C10 C11 H11 . . 119.5 ?
    C12 C11 H11 . . 119.5 ?
    N3 C12 C11 . . 124.6(3) ?
    N3 C12 H12 . . 117.7 ?
    C11 C12 H12 . . 117.7 ?
loop_
    _geom_torsion_atom_site_label_1
    _geom_torsion_atom_site_label_2
    _geom_torsion_atom_site_label_3
    _geom_torsion_atom_site_label_4
    _geom_torsion_site_symmetry_1
    _geom_torsion_site_symmetry_2
    _geom_torsion_site_symmetry_3
    _geom_torsion_site_symmetry_4
    _geom_torsion
    _geom_torsion_publ_flag
    C6 C1 C2 C3 . . . . -1.1(5) ?
    C7 C1 C2 C3 . . . . 177.2(3) ?
    C1 C2 C3 C4 . . . . 0.6(5) ?
    C1 C2 C3 Br1 . . . . -177.4(2) ?
    C2 C3 C4 C5 . . . . 0.1(5) ?
    Br1 C3 C4 C5 . . . . 178.1(3) ?
    C3 C4 C5 C6 . . . . -0.4(5) ?
    C4 C5 C6 O1 . . . . -179.9(3) ?
    C4 C5 C6 C1 . . . . -0.1(5) ?
    C2 C1 C6 O1 . . . . -179.4(3) ?
    C7 C1 C6 O1 . . . . 2.3(5) ?
    C2 C1 C6 C5 . . . . 0.8(5) ?
    C7 C1 C6 C5 . . . . -177.5(3) ?
    C9 N2 C7 N1 . . . . 0.2(4) ?
    C9 N2 C7 C1 . . . . -179.6(3) ?
    C8 N1 C7 N2 . . . . -0.6(4) ?
    C8 N1 C7 C1 . . . . 179.2(3) ?
    C2 C1 C7 N2 . . . . 178.7(3) ?
    C6 C1 C7 N2 . . . . -3.0(5) ?
    C2 C1 C7 N1 . . . . -1.0(5) ?
    C6 C1 C7 N1 . . . . 177.3(3) ?
    C12 N3 C8 N1 . . . . 179.0(3) ?
    C12 N3 C8 C9 . . . . 0.0(5) ?
    C7 N1 C8 N3 . . . . -178.5(3) ?
    C7 N1 C8 C9 . . . . 0.7(3) ?
    C7 N2 C9 C10 . . . . -179.5(3) ?
    C7 N2 C9 C8 . . . . 0.3(4) ?
    N3 C8 C9 C10 . . . . -1.6(5) ?
    N1 C8 C9 C10 . . . . 179.2(3) ?
    N3 C8 C9 N2 . . . . 178.6(3) ?
    N1 C8 C9 N2 . . . . -0.6(4) ?
    N2 C9 C10 C11 . . . . -178.4(3) ?
    C8 C9 C10 C11 . . . . 1.9(4) ?
    C9 C10 C11 C12 . . . . -0.8(5) ?
    C8 N3 C12 C11 . . . . 1.3(5) ?
    C10 C11 C12 N3 . . . . -0.9(5) ?
loop_
    _geom_hbond_atom_site_label_D
    _geom_hbond_atom_site_label_H
    _geom_hbond_atom_site_label_A
    _geom_hbond_site_symmetry_A
    _geom_hbond_distance_DH
    _geom_hbond_distance_HA
    _geom_hbond_distance_DA
    _geom_hbond_angle_DHA
    O1 H1 N2 . 0.84 1.90 2.640(3) 146.7
    O1 H1 Br1 4_475 0.84 2.91 3.478(2) 127.2
    N1 H1N N3 3_777 0.92(4) 2.11(4) 3.010(4) 168(3)
data_Global
_journal_date_recd_electronic     2015-11-06
_journal_date_accepted     2015-11-19
_journal_name_full     'Acta Crystallographica, Section E'
_journal_year     2015
_journal_volume     71
_journal_issue     12
_journal_page_first     o991
_journal_page_last     o992
_journal_paper_category     HO
_journal_paper_doi     10.1107/S2056989015022197
_journal_coeditor_code     SU5238
_publ_contact_author_name     'Kamel OUARI'
_publ_contact_author_address
;
Laboratoire d'Electrochimie, d'Ing\'enierie Mol\'eculaire et de Catalyse
Redox. Faculty of Technology, University of Ferhat Abbas S\'etif-1,
19000 S\'etif, Algeria
;
_publ_contact_author_email     'k_ouari@yahoo.fr'
_publ_contact_author_fax     ?
_publ_contact_author_phone     '+213 772 48 78 75'
_publ_section_title
;
Crystal structure of
4-bromo-2-(1<i>H</i>-imidazo[4,5-<i>b</i>]pyridin-2-yl)phenol
;
_publ_section_title_footnote     .
loop_
    _publ_author_name
    _publ_author_footnote
    _publ_author_address
    'Ouari, Kamel' .
;
Laboratoire d'Electrochimie, d'Ing\'enierie Mol\'eculaire et de Catalyse Redox
Faculty of Technology, University of Ferhat Abbas S\'etif-1, 19000 S\'etif,
Algeria
;
_publ_section_synopsis     .
