# Supplementary material for: Crystal structure of 4-bromo-2-(1H-imidazo[4,5-b]pyridin-2-yl)phenol
Source: Acta Crystallogr E Crystallogr Commun. 2015 Nov 28;71(Pt 12):o991–2. doi: 10.1107/S2056989015022197 (PMC4719939; doi:10.1107/S2056989015022197)
Supplement: Supplementary file 2 [file e-71-0o991-Isup2.hkl]

#
# h,k,l, Fc-squared, Fo-squared, sigma(Fo-squared) and status flag
#
data_I
_shelx_title ' import in P 21/n            New: P21/c'
_shelx_refln_list_code          4
_shelx_F_calc_maximum      246.75
_exptl_crystal_F_000       576.00
_reflns_d_resolution_high  0.7105
 
loop_
 _symmetry_equiv_pos_as_xyz
 'x, y, z'
 '-x, y+1/2, -z+1/2'
 '-x, -y, -z'
 'x, -y-1/2, z-1/2'
 
_cell_length_a     5.5906
_cell_length_b    12.9032
_cell_length_c    14.7622
_cell_angle_alpha  90.000
_cell_angle_beta  102.836
_cell_angle_gamma  90.000
 
_shelx_F_squared_multiplier     1.000
 
loop_
 _refln_index_h
 _refln_index_k
 _refln_index_l
 _refln_F_squared_calc
 _refln_F_squared_meas
 _refln_F_squared_sigma
 _refln_observed_status
   1   0   0     1637.71     1752.66     49.34 o
   2   0   0     3810.29     3937.87    170.53 o
   3   0   0     5068.25     5514.82    164.52 o
   4   0   0      955.77      962.19     60.34 o
   5   0   0      534.31      596.58     47.54 o
   6   0   0     2047.41     2184.23    130.11 o
   7   0   0       18.49      -56.49     56.49 o
   1   1   0       18.40       21.23      2.77 o
   2   1   0       35.77       20.30      5.36 o
   3   1   0        6.61       22.66     10.43 o
   4   1   0      367.31      405.75     29.19 o
   5   1   0     1480.16     1464.65     56.49 o
   6   1   0        5.15       33.48     26.38 o
   7   1   0        6.42       23.57     29.11 o
   0   2   0     1887.52     1473.89     57.40 o
   1   2   0        5.76       12.34      2.99 o
   2   2   0     3305.83     3793.19     89.00 o
   3   2   0      456.72      419.32     15.84 o
   4   2   0     1211.45     1281.71     47.14 o
   5   2   0        2.85        5.16     19.92 o
   6   2   0      561.14      533.56     53.70 o
   7   2   0      185.21      255.22     40.02 o
   1   3   0     7786.28     7363.05    131.11 o
   2   3   0     7887.39     8216.15    170.98 o
   3   3   0       30.17       51.62      9.54 o
   4   3   0     2008.93     2102.71     71.31 o
   5   3   0       85.44      153.03     61.64 o
   6   3   0       21.02       18.79     27.32 o
   7   3   0      252.70      231.86     43.33 o
   0   4   0     5427.18     4902.44    112.40 o
   1   4   0      109.57      107.45      5.58 o
   2   4   0     1842.71     2027.61     49.97 o
   3   4   0     3653.62     3949.14    103.64 o
   4   4   0      476.70      458.83     28.99 o
   5   4   0       95.22      102.13     21.04 o
   6   4   0      581.10      523.55     47.18 o
   7   4   0       12.02       47.69     43.16 o
   1   5   0     2159.31     2161.68     46.56 o
   2   5   0      963.38      913.10     28.52 o
   3   5   0      394.26      481.36     20.33 o
   4   5   0      643.27      707.58     38.79 o
   5   5   0      471.77      469.72     36.21 o
   6   5   0       20.48      -28.47     28.47 o
   7   5   0       14.29       -5.56     32.64 o
   0   6   0    21616.21    20192.80    486.37 o
   1   6   0     3992.40     4028.43     75.19 o
   2   6   0     2600.86     2647.07     56.51 o
   3   6   0     1347.44     1340.20     35.74 o
   4   6   0     1699.46     1843.91     72.68 o
   5   6   0      383.22      350.58     31.62 o
   6   6   0     1303.18     1311.13     72.68 o
   7   6   0       22.86       26.59     35.95 o
   1   7   0      987.24      938.73     24.08 o
   2   7   0      346.92      321.76     14.57 o
   3   7   0       66.59       58.31     10.61 o
   4   7   0      413.45      393.22     24.41 o
   5   7   0      372.72      305.08     43.07 o
   6   7   0       14.07       -3.13     20.26 o
   7   7   0        1.88        2.89     31.30 o
   0   8   0       20.94        7.52      8.02 o
   1   8   0      422.85      410.61     14.01 o
   2   8   0     1409.75     1412.92     37.64 o
   3   8   0      175.79      154.32     16.33 o
   4   8   0      181.69      193.08     17.82 o
   5   8   0        4.45        0.63     19.16 o
   6   8   0       77.05       94.25     28.16 o
   1   9   0     3004.58     3023.27     77.92 o
   2   9   0     3516.50     3549.37     92.23 o
   3   9   0       65.21       61.15     12.98 o
   4   9   0      516.89      563.07     34.41 o
   5   9   0      289.18      288.71     25.28 o
   6   9   0        1.57       38.75     36.11 o
   0  10   0     1322.88     1224.66     52.26 o
   1  10   0       92.20       73.01     10.96 o
   2  10   0      629.34      605.66     31.15 o
   3  10   0      457.27      413.26     24.92 o
   4  10   0      486.57      469.32     28.47 o
   5  10   0       37.86       30.01     21.74 o
   6  10   0      283.71      284.13     43.46 o
   1  11   0      550.61      499.80     20.50 o
   2  11   0       95.36       94.41     17.20 o
   3  11   0       45.82       32.40     36.08 o
   4  11   0       55.13       62.00     27.27 o
   5  11   0      268.44      177.61     39.25 o
   6  11   0        4.65       -4.82     40.71 o
   0  12   0     5362.33     5426.57    167.22 o
   1  12   0      294.70      281.83     24.27 o
   2  12   0      501.65      523.89     29.87 o
   3  12   0      338.06      377.29     28.48 o
   4  12   0      401.51      442.09     49.76 o
   5  12   0       44.87       18.12     29.86 o
   1  13   0       59.46       69.26     25.46 o
   2  13   0      656.00      600.37     35.08 o
   3  13   0       16.60       24.04     24.05 o
   4  13   0      465.27      380.14     43.95 o
   5  13   0       48.03        6.58     50.68 o
   0  14   0      889.42      803.98     79.88 o
   1  14   0       56.39       40.31     27.38 o
   2  14   0       99.43      100.05     34.01 o
   3  14   0       81.25       38.95     29.90 o
   4  14   0       40.55        4.11     46.15 o
   1  15   0      273.65      311.41     63.04 o
   2  15   0      500.87      492.18     54.80 o
   3  15   0       21.48       44.29     31.26 o
   4  15   0      186.05      177.89     63.18 o
   0  16   0      487.06      376.20     58.32 o
   1  16   0       16.10       23.97     42.73 o
   2  16   0      168.71      135.15     38.03 o
   3  16   0       99.22      105.64     84.79 o
   1  17   0      104.25      133.54     41.76 o
   2  17   0        2.66       34.96     37.46 o
   0  18   0      387.60      534.41     89.98 o
  -7   1   1      186.34      179.03     37.10 o
  -6   1   1       65.39       74.48     63.42 o
  -5   1   1     3012.08     3020.52     98.66 o
  -4   1   1      547.31      543.79     33.08 o
  -3   1   1      295.19      266.44     13.52 o
  -2   1   1    11341.33    12387.53    216.46 o
  -1   1   1     1950.74     2096.91     45.03 o
   0   1   1      128.08       -1.22      1.22 o
   1   1   1    15984.10    16060.99    272.44 o
   2   1   1     7888.66     8605.11    180.16 o
   3   1   1     1755.89     2079.32     78.21 o
   4   1   1     4056.16     4034.16    118.16 o
   5   1   1       14.67       13.22     16.50 o
   6   1   1        4.60       13.14     22.62 o
   7   1   1      162.09      184.20     42.81 o
  -7   2   1      303.07      236.92     44.38 o
  -6   2   1      469.37      463.86     71.07 o
  -5   2   1        1.69      -14.39     38.25 o
  -4   2   1     2837.28     3064.46    107.16 o
  -3   2   1      754.24      706.76     31.45 o
  -2   2   1       11.43        3.28      5.41 o
  -1   2   1     5106.76     5253.87     85.68 o
   0   2   1     6097.73     5032.47     75.53 o
   1   2   1       74.41       59.75      5.47 o
   2   2   1     2943.69     3126.72     59.66 o
   3   2   1     3594.53     4004.77    105.26 o
   4   2   1       40.11       34.26     13.70 o
   5   2   1      670.23      647.93     36.81 o
   6   2   1      804.09      850.46     54.51 o
   7   2   1       13.00      -24.86     35.90 o
  -7   3   1       14.47       34.42     31.02 o
  -6   3   1        1.17        3.74     32.77 o
  -5   3   1        2.69        5.29     21.02 o
  -4   3   1       42.92       34.73     16.88 o
  -3   3   1       56.56       70.23     10.23 o
  -2   3   1      293.54      332.37     17.95 o
  -1   3   1     1043.97     1090.22     19.30 o
   0   3   1     1133.75     1073.40     20.05 o
   1   3   1      236.09      243.48      8.17 o
   2   3   1      648.78      747.50     32.80 o
   3   3   1      238.15      294.43     14.24 o
   4   3   1      866.43      929.09     40.97 o
   5   3   1      314.34      278.90     49.90 o
   6   3   1        5.11      -16.74     24.46 o
   7   3   1        0.01       -2.88     31.82 o
  -7   4   1      243.57      223.56     53.03 o
  -6   4   1      452.46      473.27     71.46 o
  -5   4   1      127.36      139.29     23.00 o
  -4   4   1     1034.05     1124.46     49.65 o
  -3   4   1     4271.03     4905.51    188.10 o
  -2   4   1      180.68      196.16      9.51 o
  -1   4   1     1863.67     1819.73     36.04 o
   0   4   1     9626.77     8343.36    137.64 o
   1   4   1       58.87       45.03      4.23 o
   2   4   1     8969.06     9703.42    333.14 o
   3   4   1     2221.90     2214.07     85.22 o
   4   4   1      135.81      132.12     20.00 o
   5   4   1      718.69      769.54     46.26 o
   6   4   1      383.10      449.42     41.95 o
   7   4   1        0.47       11.63     44.71 o
  -7   5   1       56.80       41.53     32.50 o
  -6   5   1      148.64      118.92     28.13 o
  -5   5   1     1045.95     1034.01     51.99 o
  -4   5   1     1474.74     1469.22     61.85 o
  -3   5   1      969.52     1014.66     34.13 o
  -2   5   1     5873.04     5919.01    106.20 o
  -1   5   1     1373.41     1288.88     31.67 o
   0   5   1     1209.67     1154.69     21.01 o
   1   5   1     3234.44     2910.10     48.03 o
   2   5   1     7331.99     7747.76    244.20 o
   3   5   1      155.58      150.33     10.34 o
   4   5   1     3771.22     3637.87    117.61 o
   5   5   1       37.39       44.22     26.61 o
   6   5   1        5.51      -12.95     23.60 o
   7   5   1      366.92      339.90     83.58 o
  -7   6   1       48.09       40.96     43.80 o
  -6   6   1        0.92       28.49     30.59 o
  -5   6   1       30.88       44.24     25.07 o
  -4   6   1        9.09        6.41     21.85 o
  -3   6   1      198.46      205.45     12.14 o
  -2   6   1        0.09        2.52      6.05 o
  -1   6   1      111.44      105.94      8.26 o
   0   6   1      135.60      142.36      7.58 o
   1   6   1      124.18      117.67      7.11 o
   2   6   1        0.80        1.49      5.99 o
   3   6   1        1.59        3.78      8.35 o
   4   6   1        1.72       -4.92     15.67 o
   5   6   1       21.17       51.22     20.18 o
   6   6   1        6.73      -16.09     19.87 o
   7   6   1       30.87       87.75     46.26 o
  -7   7   1      280.37      163.03     65.83 o
  -6   7   1      188.62      199.71     27.69 o
  -5   7   1      601.99      548.03     30.68 o
  -4   7   1     1044.02     1025.95     36.94 o
  -3   7   1      245.37      251.42     18.52 o
  -2   7   1     5052.88     5045.76    125.65 o
  -1   7   1     1191.36     1127.98     31.57 o
   0   7   1      253.80      228.19      9.30 o
   1   7   1     1619.90     1362.38     43.67 o
   2   7   1     2886.94     3002.68     58.35 o
   3   7   1      369.46      358.95     16.21 o
   4   7   1     1781.37     1845.68    102.68 o
   5   7   1      197.65      197.34     21.40 o
   6   7   1        5.04       25.33     24.55 o
  -6   8   1      236.92      298.67     34.31 o
  -5   8   1       82.86       56.71     17.68 o
  -4   8   1      753.80      678.66     32.87 o
  -3   8   1      573.16      545.13     25.35 o
  -2   8   1       27.11       12.26     10.29 o
  -1   8   1     1258.70     1113.25     30.46 o
   0   8   1     5658.00     5567.25     86.20 o
   1   8   1        2.33        0.59      6.50 o
   2   8   1     2398.21     2449.09     54.25 o
   3   8   1     2345.99     2383.38     70.25 o
   4   8   1       49.06       13.88     16.72 o
   5   8   1      419.68      419.42     30.30 o
   6   8   1      532.47      529.48     42.30 o
  -6   9   1       42.14      123.67     67.46 o
  -5   9   1      307.68      292.09     27.81 o
  -4   9   1        5.25       13.14     13.88 o
  -3   9   1      128.97      166.66     16.51 o
  -2   9   1     1129.11     1109.27     38.99 o
  -1   9   1       26.54       17.42      6.27 o
   0   9   1       19.29       16.25      8.15 o
   1   9   1       34.52       38.76      8.18 o
   2   9   1      186.14      193.00     17.90 o
   3   9   1        2.12       -8.27     11.45 o
   4   9   1        0.68        3.52     23.31 o
   5   9   1       50.56       36.07     21.89 o
   6   9   1        0.48       -3.24     52.01 o
  -6  10   1      276.29      209.08     43.31 o
  -5  10   1        3.89       12.80     25.29 o
  -4  10   1     1266.27     1319.77     52.35 o
  -3  10   1     1412.43     1410.11     51.65 o
  -2  10   1       95.55       69.27     13.78 o
  -1  10   1     1466.08     1383.90     47.00 o
   0  10   1     1096.60     1065.55     46.58 o
   1  10   1       79.72       61.51      9.51 o
   2  10   1     4126.01     4116.28    158.82 o
   3  10   1      137.64      145.95     18.41 o
   4  10   1        8.50        7.47     15.47 o
   5  10   1      210.56      193.28     26.42 o
   6  10   1      104.66       65.82     33.62 o
  -6  11   1       85.44      147.52     40.75 o
  -5  11   1      132.11       94.15     71.07 o
  -4  11   1      543.35      523.46     50.41 o
  -3  11   1      103.57      102.86     16.77 o
  -2  11   1     1333.74     1324.20     48.56 o
  -1  11   1      436.39      385.00     19.55 o
   0  11   1        6.43       11.88     11.78 o
   1  11   1     1316.89     1346.69     50.81 o
   2  11   1     3369.22     3499.83    174.85 o
   3  11   1      358.79      342.69     25.97 o
   4  11   1      365.18      439.94     48.63 o
   5  11   1      270.28      293.97     39.71 o
  -5  12   1        5.74       -9.66     36.21 o
  -4  12   1       14.48       27.80     64.05 o
  -3  12   1      515.77      466.51     38.48 o
  -2  12   1       33.55       45.21     18.37 o
  -1  12   1      103.42      103.98     12.45 o
   0  12   1       14.35       10.66     16.87 o
   1  12   1        0.76       -0.57     11.54 o
   2  12   1      260.79      269.81     23.61 o
   3  12   1       57.72       61.99     18.93 o
   4  12   1        3.76      -20.47     23.54 o
   5  12   1       20.34       32.67     44.38 o
  -5  13   1      310.07      350.09     45.08 o
  -4  13   1       48.20       49.94     39.60 o
  -3  13   1       17.05       -8.30     39.60 o
  -2  13   1      958.03      990.05     62.99 o
  -1  13   1      360.55      357.49     55.72 o
   0  13   1       16.78       13.50     14.37 o
   1  13   1      842.69      871.21     40.53 o
   2  13   1      475.20      499.51     35.76 o
   3  13   1      214.83      191.05     31.77 o
   4  13   1      659.82      758.00     64.31 o
   5  13   1       10.52       10.30     53.22 o
  -4  14   1      344.75      333.71     49.82 o
  -3  14   1      175.26      210.66     35.80 o
  -2  14   1        0.14       -2.66     25.07 o
  -1  14   1     1558.09     1686.23     86.49 o
   0  14   1      292.23      328.36     38.19 o
   1  14   1        0.28       23.22     20.65 o
   2  14   1      503.05      481.16     47.17 o
   3  14   1      180.39      207.61     35.20 o
   4  14   1       36.82       51.13     32.91 o
  -4  15   1       49.70       59.21     45.18 o
  -3  15   1       61.33       13.07     33.86 o
  -2  15   1       46.41       66.74     36.76 o
  -1  15   1      131.21      146.19     44.22 o
   0  15   1        0.33       36.69     30.94 o
   1  15   1        0.34       59.40     39.80 o
   2  15   1        1.89      -31.29     34.34 o
   3  15   1       18.77      -32.25     32.25 o
   4  15   1       54.70       24.35     59.28 o
  -3  16   1      267.23      307.48     68.14 o
  -2  16   1        3.24      -29.81     34.51 o
  -1  16   1       98.18       49.61     30.45 o
   0  16   1      286.59      195.05     37.96 o
   1  16   1        1.52       13.58     28.74 o
   2  16   1      240.71      224.33     57.89 o
   3  16   1      173.91      199.79     48.97 o
  -2  17   1      232.47      263.65     48.84 o
  -1  17   1      170.63       98.88     44.94 o
   0  17   1      123.85       73.11     36.92 o
   1  17   1      133.38      121.83     38.26 o
   2  17   1      444.94      472.57     64.22 o
   0  18   1        0.25       30.45     35.75 o
  -7   0   2      639.18      528.16     73.53 o
  -6   0   2      657.17      630.65     54.86 o
  -5   0   2       38.32       55.14     28.29 o
  -4   0   2     3729.28     4133.15    167.17 o
  -3   0   2      234.23      201.58     24.69 o
  -2   0   2     1436.98     1493.87     76.17 o
  -1   0   2    15916.43    16334.30    326.00 o
   0   0   2       54.04       19.50     13.10 o
   1   0   2      695.36      797.26     23.89 o
   2   0   2     3144.06     3151.99    121.31 o
   3   0   2     7004.57     7860.10    376.97 o
   4   0   2      356.33      361.47     38.59 o
   5   0   2      593.73      621.22     53.12 o
   6   0   2       87.23       76.99     33.39 o
   7   0   2       63.01       62.07     43.31 o
  -7   1   2        5.20       -6.57     31.93 o
  -6   1   2       59.17      103.83     38.31 o
  -5   1   2      792.35      740.81     38.76 o
  -4   1   2        9.00       -6.25     14.37 o
  -3   1   2     1503.26     1516.44     41.90 o
  -2   1   2     7920.81     8873.13    224.78 o
  -1   1   2     1956.20     2173.41     49.11 o
   0   1   2     1293.55      750.72    207.29 o
   1   1   2     1494.77     1523.97     41.89 o
   2   1   2        1.34        2.35      4.64 o
   3   1   2     1411.74     1588.94     39.91 o
   4   1   2     3302.84     3454.77    101.60 o
   5   1   2       10.86       16.84     23.85 o
   6   1   2      103.16      134.60     29.92 o
   7   1   2      265.97      197.60     43.70 o
  -7   2   2        4.37      -15.18     29.50 o
  -6   2   2        3.00       -8.42     21.98 o
  -5   2   2        4.50       41.57     22.11 o
  -4   2   2     2327.71     2449.67     78.19 o
  -3   2   2      970.69     1123.04     39.44 o
  -2   2   2      270.94      301.75     12.18 o
  -1   2   2       84.87      124.96      6.05 o
   0   2   2     4309.93     3914.56     74.15 o
   1   2   2        2.15        2.23      2.27 o
   2   2   2      986.10     1051.97     28.32 o
   3   2   2      532.75      626.73     24.61 o
   4   2   2      299.79      338.61     35.95 o
   5   2   2      840.08      807.14     42.79 o
   6   2   2      242.65      221.34     32.42 o
   7   2   2        3.71      -17.29     37.60 o
  -7   3   2        0.26      -16.10     31.42 o
  -6   3   2       37.35       93.37     25.37 o
  -5   3   2     5662.47     5927.26    184.13 o
  -4   3   2       28.88       47.97     16.16 o
  -3   3   2     6473.42     7210.70    210.54 o
  -2   3   2     4271.01     4263.17     89.09 o
  -1   3   2        3.01        0.20      3.20 o
   0   3   2    16166.36    14015.28    308.19 o
   1   3   2    21183.00    20688.61    459.46 o
   2   3   2      954.32     1062.05     25.85 o
   3   3   2     2340.57     2322.62     73.48 o
   4   3   2     2991.51     3103.13    100.20 o
   5   3   2      196.63      205.56     28.82 o
   6   3   2      856.67      847.05    104.37 o
   7   3   2      352.39      249.23     46.80 o
  -7   4   2       26.55       55.48     33.48 o
  -6   4   2       13.93       57.57     26.47 o
  -5   4   2      604.58      573.95     39.81 o
  -4   4   2      403.40      440.11     28.68 o
  -3   4   2      421.75      411.06     16.12 o
  -2   4   2      214.04      276.51     17.08 o
  -1   4   2      624.55      556.38     12.98 o
   0   4   2     1875.89     1792.27     43.78 o
   1   4   2      194.43      229.88      9.79 o
   2   4   2      761.17      751.43     24.31 o
   3   4   2       55.44       64.73     11.63 o
   4   4   2        6.03      -13.85     13.85 o
   5   4   2     1045.18      982.61     52.06 o
   6   4   2      182.54      136.87     30.86 o
   7   4   2       21.39      118.50     99.17 o
  -7   5   2        2.30       -0.45     37.57 o
  -6   5   2      473.24      442.14     38.58 o
  -5   5   2        8.07       -9.08     19.68 o
  -4   5   2        0.78        9.94     15.10 o
  -3   5   2     2262.01     2392.30     70.22 o
  -2   5   2      635.10      571.32     14.48 o
  -1   5   2      413.97      432.16     14.24 o
   0   5   2       21.48       13.99      5.97 o
   1   5   2      751.72      704.05     15.46 o
   2   5   2       24.07       23.54      6.98 o
   3   5   2      632.87      639.17     21.21 o
   4   5   2     1791.30     1703.75     74.73 o
   5   5   2        4.59       -1.20     16.96 o
   6   5   2      252.15      241.74     44.32 o
   7   5   2       18.41       31.38     25.61 o
  -7   6   2      424.22      416.12     62.59 o
  -6   6   2      749.29      709.51     57.12 o
  -5   6   2       49.81       36.32     22.08 o
  -4   6   2     1448.77     1481.17     56.54 o
  -3   6   2     1488.26     1630.28     58.83 o
  -2   6   2      287.12      239.45      9.39 o
  -1   6   2    12984.29    13362.53    262.73 o
   0   6   2      351.93      279.93      9.03 o
   1   6   2      533.43      522.96     12.39 o
   2   6   2     4394.38     4370.73    129.38 o
   3   6   2      808.26      808.65     29.75 o
   4   6   2      266.01      248.36     28.00 o
   5   6   2     1044.85     1141.06     49.13 o
   6   6   2      166.59      181.89     29.76 o
   7   6   2      109.55      104.77     36.12 o
  -7   7   2        1.01       34.91     47.16 o
  -6   7   2      113.60      196.42     41.74 o
  -5   7   2      414.83      395.61     34.67 o
  -4   7   2       11.93       29.92     15.07 o
  -3   7   2     1053.63      964.92     33.49 o
  -2   7   2     2095.51     2008.87     47.68 o
  -1   7   2      515.16      521.98     13.40 o
   0   7   2       59.30       46.85      5.74 o
   1   7   2     2910.80     2856.80     87.69 o
   2   7   2        2.05        6.81      7.04 o
   3   7   2      975.94      977.81     38.23 o
   4   7   2     2043.63     2061.86     64.17 o
   5   7   2       16.88       -5.49     16.59 o
   6   7   2       90.51       70.00     25.46 o
  -6   8   2       73.11       85.49     25.33 o
  -5   8   2      213.73      223.13     22.86 o
  -4   8   2      130.65      136.05     16.35 o
  -3   8   2     1132.79     1044.16     59.30 o
  -2   8   2      181.22      166.18     11.17 o
  -1   8   2      101.24       77.63      6.80 o
   0   8   2     1538.97     1455.77     30.60 o
   1   8   2       62.87       59.73      7.63 o
   2   8   2      454.99      412.14     19.43 o
   3   8   2      128.04      110.48     13.80 o
   4   8   2        2.23       -5.80     17.14 o
   5   8   2      848.36      832.14     43.07 o
   6   8   2      161.41      186.23     28.14 o
  -6   9   2      168.51      190.51     43.04 o
  -5   9   2     1208.82     1143.14     53.34 o
  -4   9   2       83.39       62.47     14.08 o
  -3   9   2     3679.73     3660.33    107.81 o
  -2   9   2      823.68      854.25     30.56 o
  -1   9   2       46.33       44.79      7.99 o
   0   9   2     2364.12     2249.01     44.97 o
   1   9   2     5939.13     5854.60    114.76 o
   2   9   2      198.95      181.84     19.16 o
   3   9   2     1345.45     1333.94     46.22 o
   4   9   2     1013.79      970.72     47.89 o
   5   9   2       66.25       80.05     22.98 o
   6   9   2      585.04      514.93     70.54 o
  -6  10   2        3.14      -40.13     64.19 o
  -5  10   2        4.40        8.82     30.22 o
  -4  10   2      711.67      695.08     32.46 o
  -3  10   2      523.84      529.90     24.93 o
  -2  10   2       16.32       18.61      9.85 o
  -1  10   2      534.47      505.87     32.96 o
   0  10   2      604.28      569.62     20.17 o
   1  10   2       50.01       25.49      8.15 o
   2  10   2      421.44      463.77     23.36 o
   3  10   2       63.16       43.93     15.68 o
   4  10   2       14.68       12.70     16.13 o
   5  10   2      142.35      100.84     25.48 o
   6  10   2      151.51      120.68     59.57 o
  -6  11   2        1.15        6.21     34.03 o
  -5  11   2      326.55      318.91     40.28 o
  -4  11   2        1.24      -21.47     21.47 o
  -3  11   2      916.35      859.59     39.47 o
  -2  11   2      396.67      427.03     23.22 o
  -1  11   2       32.52       23.34     16.50 o
   0  11   2       90.48       80.69     20.11 o
   1  11   2        6.66       10.90     10.16 o
   2  11   2       19.73       15.57     16.03 o
   3  11   2      363.57      330.79     24.47 o
   4  11   2       60.38       46.83     21.97 o
   5  11   2       10.39       32.30     24.29 o
  -5  12   2       13.82      -20.40     43.72 o
  -4  12   2      197.53      257.03     35.70 o
  -3  12   2      523.42      551.08     43.25 o
  -2  12   2      212.10      218.13     19.72 o
  -1  12   2      624.66      627.41     42.19 o
   0  12   2     1918.80     1906.13     89.89 o
   1  12   2      187.68      158.59     18.42 o
   2  12   2      986.80      961.28     89.95 o
   3  12   2     1382.99     1518.53     62.19 o
   4  12   2       45.28       36.12     21.09 o
   5  12   2      333.49      400.93     92.58 o
  -5  13   2      162.42      104.42     94.65 o
  -4  13   2        0.52      -28.17     28.17 o
  -3  13   2      621.07      607.80     47.73 o
  -2  13   2      351.61      369.97     48.22 o
  -1  13   2      151.96      145.85     46.63 o
   0  13   2      784.44      824.64     38.72 o
   1  13   2      246.87      233.48     35.68 o
   2  13   2      117.49      112.63     26.61 o
   3  13   2      212.36      216.16     28.74 o
   4  13   2       28.36       43.79     28.09 o
   5  13   2      101.89      133.29     64.00 o
  -4  14   2      340.38      444.51     59.10 o
  -3  14   2        3.47      -12.09     27.58 o
  -2  14   2        8.49      -21.17     44.17 o
  -1  14   2      332.11      324.66     71.99 o
   0  14   2        9.59       19.07     16.82 o
   1  14   2       37.93       14.18     31.89 o
   2  14   2        5.94        2.85     31.34 o
   3  14   2       41.64       47.83     55.14 o
   4  14   2       59.55      115.77     56.11 o
  -4  15   2        0.43      -10.05    107.35 o
  -3  15   2      379.73      457.00     50.08 o
  -2  15   2      249.45      256.93     74.68 o
  -1  15   2       74.89       78.28     33.73 o
   0  15   2      982.92     1009.16     63.05 o
   1  15   2      748.69      788.17     60.11 o
   2  15   2       39.68       41.86     36.31 o
   3  15   2      147.05      185.87     41.66 o
   4  15   2      416.33      297.18     75.16 o
  -3  16   2      209.38      186.26     53.19 o
  -2  16   2        1.49       21.41     38.86 o
  -1  16   2      123.74      160.04     69.92 o
   0  16   2      154.09      246.14     38.66 o
   1  16   2        4.32       59.04     32.32 o
   2  16   2       89.26      102.70    104.47 o
   3  16   2       35.47      -34.55     63.90 o
  -2  17   2       31.57       37.62     44.70 o
  -1  17   2       17.55       33.95     34.78 o
   0  17   2       11.40      -23.12     32.59 o
   1  17   2       12.56      -37.42     37.42 o
   2  17   2        3.70       79.88     59.86 o
   0  18   2       66.63       -9.05     37.38 o
  -7   1   3      108.50       79.78     41.82 o
  -6   1   3      427.58      416.83     35.64 o
  -5   1   3      172.62      193.56     25.13 o
  -4   1   3       17.35        6.49     15.94 o
  -3   1   3     5622.45     6155.48    233.27 o
  -2   1   3     2750.44     2919.60     51.65 o
  -1   1   3     8715.42     9023.23    202.97 o
   0   1   3      532.17      425.88     11.87 o
   1   1   3     2259.41     2271.46     67.04 o
   2   1   3      110.29       98.86      6.47 o
   3   1   3     3342.99     3460.86    140.48 o
   4   1   3      941.12      911.67     40.11 o
   5   1   3       49.30       74.83     20.96 o
   6   1   3      427.83      422.76     40.67 o
   7   1   3      208.82      191.54     41.22 o
  -7   2   3      744.43      741.77     83.87 o
  -6   2   3       25.86       19.57     50.28 o
  -5   2   3      500.87      556.73     51.97 o
  -4   2   3     2634.73     2770.66     81.44 o
  -3   2   3     2771.38     3222.05     64.39 o
  -2   2   3     1735.69     1762.77     34.62 o
  -1   2   3    60886.14    56924.92   1089.75 o
   0   2   3     2778.64     2744.10     79.25 o
   1   2   3     2484.78     2304.40     59.78 o
   2   2   3    11041.89    11882.32    266.44 o
   3   2   3      540.04      483.47     18.24 o
   4   2   3      961.10      980.22     58.03 o
   5   2   3     1911.12     2089.86     83.26 o
   6   2   3       27.96       25.63     22.66 o
   7   2   3       81.77       30.23     33.49 o
  -7   3   3        5.47       22.07     29.94 o
  -6   3   3       62.18       57.86     31.04 o
  -5   3   3       18.25       23.11     23.24 o
  -4   3   3      216.34      265.14     24.79 o
  -3   3   3        6.80       10.22      8.20 o
  -2   3   3      922.17     1075.29     24.91 o
  -1   3   3      675.26      749.72     15.76 o
   0   3   3      389.26      360.65     13.56 o
   1   3   3      471.00      487.21     12.13 o
   2   3   3      442.28      523.49     17.68 o
   3   3   3        3.06        1.47      7.69 o
   4   3   3        9.30        9.33     13.43 o
   5   3   3        9.68        1.53     17.92 o
   6   3   3       43.12       65.09     32.88 o
   7   3   3      127.51       61.08     38.02 o
  -7   4   3      613.48      602.31     59.04 o
  -6   4   3        6.70      -17.07     27.67 o
  -5   4   3     1243.80     1187.75     55.06 o
  -4   4   3     1151.28     1130.24     49.80 o
  -3   4   3     1196.60     1261.42     31.39 o
  -2   4   3     4129.43     4391.30     76.46 o
  -1   4   3     9886.79     9857.22    190.74 o
   0   4   3      406.51      385.77     10.61 o
   1   4   3     4276.68     4280.41    107.21 o
   2   4   3      601.37      501.65     14.75 o
   3   4   3     1754.48     1849.66     42.22 o
   4   4   3      551.50      592.09     31.64 o
   5   4   3     1700.17     1797.73    103.31 o
   6   4   3      182.85      167.33     28.55 o
   7   4   3      136.75       67.15     36.38 o
  -7   5   3       90.32      100.86     52.55 o
  -6   5   3      123.07       85.25     32.12 o
  -5   5   3      698.94      778.37     47.17 o
  -4   5   3      150.12      117.36     21.26 o
  -3   5   3     2571.38     2571.20    133.68 o
  -2   5   3      974.99      903.59     23.22 o
  -1   5   3      383.31      377.67     11.31 o
   0   5   3     7085.90     6516.03    113.55 o
   1   5   3     2983.53     2872.69     69.97 o
   2   5   3      634.48      694.12     17.91 o
   3   5   3     3680.31     3688.85    100.51 o
   4   5   3      210.94      231.29     24.35 o
   5   5   3        0.68       -6.46     17.73 o
   6   5   3      357.82      384.24     42.36 o
   7   5   3      162.84      133.34     30.11 o
  -7   6   3       69.11       55.90     61.16 o
  -6   6   3       12.77      133.09    111.35 o
  -5   6   3        4.46      -19.09     19.49 o
  -4   6   3      389.14      406.75     39.36 o
  -3   6   3       85.70      115.40     18.17 o
  -2   6   3       24.66       28.12      5.04 o
  -1   6   3      872.82     1048.77     27.29 o
   0   6   3       35.93       51.61      8.53 o
   1   6   3       64.81       67.74      8.51 o
   2   6   3       18.77       16.23      7.52 o
   3   6   3        7.71       10.80      8.34 o
   4   6   3       44.01       33.01     15.63 o
   5   6   3       28.63       29.09     16.93 o
   6   6   3        1.43        7.94     22.61 o
  -7   7   3      115.16      117.08     46.61 o
  -6   7   3      176.04      147.42     50.77 o
  -5   7   3      306.94      306.04     43.79 o
  -4   7   3        2.38      -18.66     18.66 o
  -3   7   3     5733.27     5686.38    254.00 o
  -2   7   3      756.61      723.62     30.51 o
  -1   7   3      296.30      280.00     11.36 o
   0   7   3     4903.85     4939.72     79.68 o
   1   7   3      676.48      549.80     23.55 o
   2   7   3      402.73      409.66     29.10 o
   3   7   3     2134.45     2274.06     54.83 o
   4   7   3      221.17      227.91     26.49 o
   5   7   3       22.13       16.09     18.59 o
   6   7   3      186.47      165.77     28.22 o
  -7   8   3      327.02      329.57     54.19 o
  -6   8   3        1.81       19.65     29.05 o
  -5   8   3      411.53      366.94     28.87 o
  -4   8   3      438.98      420.88     21.73 o
  -3   8   3     1762.06     1719.94     50.43 o
  -2   8   3     2024.29     2010.88     53.08 o
  -1   8   3     5443.39     5418.51    166.93 o
   0   8   3      121.41      110.47      8.93 o
   1   8   3     1196.33     1055.61     27.82 o
   2   8   3     2961.56     3000.75    120.59 o
   3   8   3     1625.83     1622.35     45.22 o
   4   8   3      744.98      744.93     35.58 o
   5   8   3     1054.65     1126.56     49.80 o
   6   8   3        1.48       35.65     24.76 o
  -6   9   3        3.27      -27.65     35.84 o
  -5   9   3       20.88       44.61     19.35 o
  -4   9   3       16.66        8.30     10.71 o
  -3   9   3      235.57      197.33     14.40 o
  -2   9   3        1.39        9.62      8.37 o
  -1   9   3       26.74       23.16      9.29 o
   0   9   3       64.01       61.54      8.27 o
   1   9   3       26.02       13.12      6.83 o
   2   9   3       26.97       11.77      8.80 o
   3   9   3       54.45       34.49     12.92 o
   4   9   3       42.93       74.22     18.88 o
   5   9   3        0.71       22.15     18.40 o
   6   9   3       15.87        1.45     34.46 o
  -6  10   3       19.14       32.60     36.81 o
  -5  10   3      132.00      168.08     31.37 o
  -4  10   3      645.61      584.20     38.37 o
  -3  10   3      224.05      191.45     16.25 o
  -2  10   3     1186.97     1203.92     39.87 o
  -1  10   3     2943.76     2928.09    115.40 o
   0  10   3       20.20       21.19      8.61 o
   1  10   3     1425.77     1407.51     62.23 o
   2  10   3       36.85       23.11     17.65 o
   3  10   3      565.34      562.59     29.43 o
   4  10   3      255.25      267.62     25.50 o
   5  10   3      409.72      343.84     46.08 o
   6  10   3      111.86      141.09     61.40 o
  -6  11   3       71.74       22.47     44.44 o
  -5  11   3      377.82      335.75     42.34 o
  -4  11   3        7.00        2.78     30.20 o
  -3  11   3     1179.32     1347.84    132.04 o
  -2  11   3      598.41      581.95     42.94 o
  -1  11   3      479.27      487.94     38.40 o
   0  11   3      974.19      959.99     33.32 o
   1  11   3     2570.08     2708.74     69.50 o
   2  11   3      557.62      561.90     29.56 o
   3  11   3      923.82      981.66     52.73 o
   4  11   3      439.75      483.82     31.74 o
   5  11   3       66.38       14.89     59.28 o
  -5  12   3       57.16       58.90     40.02 o
  -4  12   3       26.63       -6.81     35.95 o
  -3  12   3       34.37       41.39     53.17 o
  -2  12   3        0.06       11.96     29.40 o
  -1  12   3       13.14       10.71     17.47 o
   0  12   3      441.62      436.91     25.73 o
   1  12   3       66.26       48.93     16.45 o
   2  12   3       41.30       60.99     19.41 o
   3  12   3       10.70       -1.51     21.85 o
   4  12   3        0.61       40.28     29.16 o
   5  12   3       20.56       75.84     58.61 o
  -5  13   3        4.37      -10.52     43.93 o
  -4  13   3        1.34       66.01     29.30 o
  -3  13   3     1021.00     1086.66     60.14 o
  -2  13   3      379.67      400.90     40.84 o
  -1  13   3      422.27      410.80     39.01 o
   0  13   3      249.11      289.58     23.57 o
   1  13   3      223.20      217.33     40.45 o
   2  13   3       13.65        2.10     16.35 o
   3  13   3      486.30      564.57     38.36 o
   4  13   3      127.70      175.83     65.06 o
  -4  14   3       64.33       36.16     68.47 o
  -3  14   3      410.09      277.50     93.54 o
  -2  14   3      224.26      271.30     35.13 o
  -1  14   3     1462.41     1654.85     78.61 o
   0  14   3       22.57       45.74     19.90 o
   1  14   3      332.31      360.71     30.15 o
   2  14   3      926.32      958.98     48.63 o
   3  14   3      127.33      141.11     43.26 o
   4  14   3       78.37      307.87     91.52 o
  -4  15   3        3.76       24.31     38.57 o
  -3  15   3      165.08      178.32     78.29 o
  -2  15   3       45.73       66.64     37.15 o
  -1  15   3       36.14       52.16     28.85 o
   0  15   3        3.96       40.02     24.18 o
   1  15   3       36.15       43.32     20.59 o
   2  15   3        0.24      -29.79     34.06 o
   3  15   3       31.06        8.76     56.01 o
  -3  16   3       18.39       17.41     34.89 o
  -2  16   3      128.39      207.75     58.22 o
  -1  16   3      590.69      634.88     57.74 o
   0  16   3       11.90       26.02     35.02 o
   1  16   3      173.07      175.87     38.04 o
   2  16   3       80.15      177.85     62.65 o
   3  16   3       34.65       37.92     61.98 o
  -2  17   3       31.72       10.78     74.58 o
  -1  17   3       34.11       11.35     62.94 o
   0  17   3      241.10      239.50     48.51 o
   1  17   3      204.85      260.52     71.22 o
   2  17   3       19.19       96.05     59.57 o
  -7   0   4      329.24      265.23     56.30 o
  -6   0   4      227.86      239.25     69.87 o
  -5   0   4     3163.63     3269.22    166.11 o
  -4   0   4      362.42      396.12     37.63 o
  -3   0   4       16.75        8.69     10.31 o
  -2   0   4     4436.01     4570.61    112.54 o
  -1   0   4     3091.20     2716.60     78.48 o
   0   0   4     1632.01     1746.83     36.56 o
   1   0   4    17348.02    18105.65   1323.28 o
   2   0   4     3273.24     3326.55    129.44 o
   3   0   4      172.28      219.36     19.62 o
   4   0   4      974.41     1036.87     63.13 o
   5   0   4     2417.06     2338.21    138.97 o
   6   0   4       11.28       -7.31     45.42 o
   7   0   4      728.85      643.93     82.67 o
  -7   1   4       18.84       12.46     30.35 o
  -6   1   4       18.63       38.24     44.75 o
  -5   1   4       36.27       52.90     19.54 o
  -4   1   4      169.61      138.87     18.55 o
  -3   1   4     4413.40     5010.16    144.62 o
  -2   1   4      869.68      938.88     23.21 o
  -1   1   4       20.95       21.01      2.75 o
   0   1   4     7708.59     7070.00    140.11 o
   1   1   4     1667.57     1624.12     58.70 o
   2   1   4      648.67      655.97     17.33 o
   3   1   4     2731.64     2873.03     78.50 o
   4   1   4     1306.72     1182.13     50.08 o
   5   1   4        2.50       38.00     21.83 o
   6   1   4      424.09      456.44     38.36 o
   7   1   4       21.92       47.83     39.47 o
  -7   2   4       61.28       70.42     30.99 o
  -6   2   4      110.33       97.44     29.81 o
  -5   2   4      132.51      112.88     22.32 o
  -4   2   4      368.89      378.93     26.44 o
  -3   2   4      524.02      621.14     34.29 o
  -2   2   4      171.55      171.45      7.83 o
  -1   2   4    29424.69    29914.51    894.87 o
   0   2   4     1186.74     1133.63     50.12 o
   1   2   4     3881.11     3775.88    119.54 o
   2   2   4       38.72       72.77      6.10 o
   3   2   4      154.07      147.19     11.30 o
   4   2   4     1124.01     1041.48     45.15 o
   5   2   4      294.37      256.91     31.08 o
   6   2   4       37.27       16.10     26.79 o
   7   2   4      137.47      132.97     37.43 o
  -7   3   4       91.95      114.36     34.79 o
  -6   3   4     1999.66     2106.64     86.79 o
  -5   3   4      295.98      349.09     31.23 o
  -4   3   4      773.53      745.21     37.51 o
  -3   3   4     2856.21     3010.12     95.73 o
  -2   3   4       94.87       93.91      6.90 o
  -1   3   4      825.91      697.23     21.45 o
   0   3   4     9479.20     8335.26    236.24 o
   1   3   4     3603.55     3574.86     84.08 o
   2   3   4     4131.10     4444.45    163.43 o
   3   3   4     4653.26     4796.47    110.66 o
   4   3   4      335.49      390.19     26.94 o
   5   3   4       11.20       -9.93     35.85 o
   6   3   4      416.05      428.82     42.39 o
   7   3   4       82.63      119.01     54.13 o
  -7   4   4       31.59       34.93     62.27 o
  -6   4   4       37.79       71.05     26.74 o
  -5   4   4      804.53      885.52     45.83 o
  -4   4   4      116.86      148.50     22.95 o
  -3   4   4      104.87      115.42     11.80 o
  -2   4   4     2401.75     2523.47     45.09 o
  -1   4   4     5602.56     5905.66    176.42 o
   0   4   4      292.06      331.90     15.19 o
   1   4   4     1284.32     1268.12     40.19 o
   2   4   4      657.86      659.45     21.61 o
   3   4   4      239.19      250.19     13.54 o
   4   4   4      557.74      542.11     28.06 o
   5   4   4      634.40      558.02     41.62 o
   6   4   4       14.59       21.40     45.23 o
  -7   5   4       50.55       37.50     38.10 o
  -6   5   4       12.72        2.78     24.38 o
  -5   5   4      156.74      118.55     27.33 o
  -4   5   4      713.31      677.28     35.65 o
  -3   5   4     1192.95     1291.73     49.66 o
  -2   5   4       78.14       81.57      5.55 o
  -1   5   4       16.01       28.71      5.46 o
   0   5   4     1020.62      967.50     24.61 o
   1   5   4     2048.73     2182.48     81.46 o
   2   5   4      712.03      722.07     19.41 o
   3   5   4      160.53      140.99     11.21 o
   4   5   4        1.08       -2.15     12.66 o
   5   5   4       79.31       74.99     20.00 o
   6   5   4       94.57       90.17     23.80 o
  -7   6   4      110.05       65.82     41.08 o
  -6   6   4      110.17      158.71     46.58 o
  -5   6   4     1503.85     1605.12     76.03 o
  -4   6   4     1079.58     1123.48     49.15 o
  -3   6   4      132.64      165.98     20.65 o
  -2   6   4     2361.72     2294.88     74.15 o
  -1   6   4     3213.92     2983.38     68.11 o
   0   6   4      166.25      152.37      8.86 o
   1   6   4    14074.35    13975.78    520.32 o
   2   6   4     3480.78     3468.47    125.75 o
   3   6   4      347.55      325.68     18.47 o
   4   6   4      860.85      904.76     37.03 o
   5   6   4     1131.19     1061.60     85.81 o
   6   6   4       76.90       76.00     25.51 o
  -7   7   4        2.89      -10.39     52.03 o
  -6   7   4      127.19      125.07     32.36 o
  -5   7   4       20.80       40.43     25.88 o
  -4   7   4      160.70      134.62     28.68 o
  -3   7   4     2346.14     2371.65     87.95 o
  -2   7   4      138.04      152.50     15.99 o
  -1   7   4      332.62      336.92     15.97 o
   0   7   4      931.72      878.44     18.28 o
   1   7   4      732.39      728.24     35.06 o
   2   7   4      122.43      107.96      9.93 o
   3   7   4      493.96      436.03     18.73 o
   4   7   4        2.16       12.42     15.56 o
   5   7   4       19.79       -8.62     23.46 o
   6   7   4      305.40      262.91     43.14 o
  -7   8   4       16.91        5.88     45.42 o
  -6   8   4        6.58       36.06     44.90 o
  -5   8   4      430.51      472.88     36.08 o
  -4   8   4       41.44       57.79     14.21 o
  -3   8   4      310.48      273.73     28.45 o
  -2   8   4     1059.86     1031.89     40.72 o
  -1   8   4      924.48      879.68     28.74 o
   0   8   4       65.62       76.22      7.32 o
   1   8   4     1820.65     1750.67     57.24 o
   2   8   4        7.87        5.07      8.05 o
   3   8   4      185.64      189.64     15.98 o
   4   8   4      289.01      307.24     24.27 o
   5   8   4       96.11      128.93     28.30 o
   6   8   4       22.91       30.97     33.46 o
  -6   9   4      296.22      307.32     51.79 o
  -5   9   4      360.09      343.89     58.80 o
  -4   9   4      238.72      253.18     19.91 o
  -3   9   4     1046.70     1010.00     59.68 o
  -2   9   4      431.32      360.93     24.90 o
  -1   9   4      416.14      403.63     18.86 o
   0   9   4     3116.38     3066.23     62.60 o
   1   9   4     1480.18     1368.12     39.47 o
   2   9   4     1648.36     1553.29     62.06 o
   3   9   4     1014.49     1111.92     40.72 o
   4   9   4      671.13      702.49     35.94 o
   5   9   4       53.85       38.80     22.10 o
   6   9   4      104.71      103.57     42.30 o
  -6  10   4       33.52       41.90     35.15 o
  -5  10   4      128.85      105.11     32.98 o
  -4  10   4      329.92      265.76     34.02 o
  -3  10   4      323.21      262.65     18.96 o
  -2  10   4      355.83      346.35     30.78 o
  -1  10   4     2646.69     2670.03     76.41 o
   0  10   4       64.55       59.44     13.64 o
   1  10   4     1026.06      993.20     35.81 o
   2  10   4       52.09       28.98     12.91 o
   3  10   4        0.32       16.44     16.45 o
   4  10   4      545.04      549.24     36.33 o
   5  10   4      298.49      210.00     36.46 o
  -6  11   4        4.21      -20.30     33.91 o
  -5  11   4       47.56       71.20     35.68 o
  -4  11   4       74.82       96.67     26.27 o
  -3  11   4       67.08       75.19     31.90 o
  -2  11   4      260.19      308.47     34.48 o
  -1  11   4       53.37       46.32     19.17 o
   0  11   4      551.46      503.57     21.66 o
   1  11   4      141.63      139.34     27.14 o
   2  11   4      294.44      291.69     23.46 o
   3  11   4       73.41       90.16     20.84 o
   4  11   4        7.31       -3.11     20.38 o
   5  11   4       18.98        1.76     31.88 o
  -5  12   4      672.57      616.06     61.65 o
  -4  12   4      385.74      360.82     39.60 o
  -3  12   4      131.09       68.73     36.57 o
  -2  12   4      962.13     1080.79     55.38 o
  -1  12   4     1161.25     1260.54     50.48 o
   0  12   4      336.45      297.03     21.51 o
   1  12   4     3561.14     3763.40    116.15 o
   2  12   4      167.72      184.82     35.85 o
   3  12   4        6.52       31.59     16.71 o
   4  12   4      495.51      545.81     52.61 o
   5  12   4      259.83       86.61     57.17 o
  -5  13   4      146.88      146.35     54.37 o
  -4  13   4       79.13       10.42     34.79 o
  -3  13   4      323.26      379.77     41.15 o
  -2  13   4       46.95       53.55     33.95 o
  -1  13   4       13.10       -6.11     16.17 o
   0  13   4      196.98      205.35     23.58 o
   1  13   4      554.80      554.14     34.52 o
   2  13   4       16.60       23.17     19.82 o
   3  13   4      193.77      175.71     30.95 o
   4  13   4       37.48       -3.56     56.40 o
  -4  14   4        4.56      -27.84     31.03 o
  -3  14   4        7.33        0.44     36.30 o
  -2  14   4       44.78       58.34     27.50 o
  -1  14   4      204.47      169.29     26.79 o
   0  14   4        0.79      -22.89     22.89 o
   1  14   4       38.30       35.15     20.10 o
   2  14   4       25.09       59.06     25.26 o
   3  14   4       24.11      -17.61     45.91 o
   4  14   4       17.53        8.76     56.30 o
  -4  15   4       74.30       50.18     39.23 o
  -3  15   4      359.44      259.74     43.33 o
  -2  15   4       40.94       56.96     32.26 o
  -1  15   4      113.47       97.25     30.01 o
   0  15   4      597.05      675.00     40.42 o
   1  15   4      376.23      406.38     54.18 o
   2  15   4      327.12      293.24     72.08 o
   3  15   4      727.87      642.97    106.34 o
  -3  16   4       25.74       24.26     41.59 o
  -2  16   4      476.81      476.82     57.20 o
  -1  16   4       12.95      -15.68     37.38 o
   0  16   4        5.18       -7.60     33.42 o
   1  16   4      202.33      390.05     85.27 o
   2  16   4        5.40       63.90     53.80 o
  -2  17   4       20.53       13.36     45.44 o
  -1  17   4       17.76      -31.51     54.33 o
   0  17   4       20.75       59.38     56.20 o
   1  17   4        1.53      -12.90     56.30 o
  -7   1   5      100.25      132.23     34.46 o
  -6   1   5     2005.40     2056.36     88.81 o
  -5   1   5      306.83      323.62     34.31 o
  -4   1   5     2160.71     2242.68     64.55 o
  -3   1   5     3643.59     3975.04     80.53 o
  -2   1   5        0.49       -2.32      4.18 o
  -1   1   5     7238.60     7178.13    192.30 o
   0   1   5     7893.39     7351.08    109.82 o
   1   1   5      894.83     1056.64     45.04 o
   2   1   5     6896.17     7708.73    219.00 o
   3   1   5     3146.05     3263.94    122.71 o
   4   1   5        2.44       22.40     13.74 o
   5   1   5      901.07      811.34     48.62 o
   6   1   5      505.03      501.50     46.68 o
  -7   2   5       39.19       45.33     67.85 o
  -6   2   5      555.76      547.72     42.83 o
  -5   2   5      713.89      663.91     39.70 o
  -4   2   5      116.78      120.54     15.78 o
  -3   2   5      621.26      672.38     19.51 o
  -2   2   5     4826.26     5093.84    106.04 o
  -1   2   5       47.54       72.43      3.89 o
   0   2   5     1147.04     1116.93     20.94 o
   1   2   5     4712.65     4689.08    190.94 o
   2   2   5     1018.89     1081.26     40.57 o
   3   2   5     1208.71     1235.18     32.73 o
   4   2   5     1801.61     1829.94     70.56 o
   5   2   5       27.88       19.59     19.72 o
   6   2   5      148.84      134.45     30.53 o
  -7   3   5        1.13        8.97     40.32 o
  -6   3   5        1.26       18.00     31.47 o
  -5   3   5      113.11      135.60     25.25 o
  -4   3   5        8.02       12.55     17.42 o
  -3   3   5      284.60      335.86     14.35 o
  -2   3   5        0.76        2.04      4.75 o
  -1   3   5      303.38      373.45     10.22 o
   0   3   5      102.51      108.78      3.90 o
   1   3   5      275.27      341.02     12.51 o
   2   3   5       41.12       50.92      5.82 o
   3   3   5       90.32       83.28      9.54 o
   4   3   5        1.71      -36.32     38.11 o
   5   3   5        9.32       32.68     22.59 o
   6   3   5       94.64       91.73     37.53 o
  -7   4   5       41.42       13.00     33.89 o
  -6   4   5      161.54      186.90     29.87 o
  -5   4   5     1078.79     1029.75     54.23 o
  -4   4   5       43.61       42.77     28.63 o
  -3   4   5      717.54      736.22     46.57 o
  -2   4   5     4704.58     4768.03     72.77 o
  -1   4   5      118.01       91.90      4.44 o
   0   4   5     1337.78     1368.66     36.30 o
   1   4   5     1877.45     1694.20     30.22 o
   2   4   5     1007.06     1148.73     26.01 o
   3   4   5      373.74      387.96     24.31 o
   4   4   5     2095.49     2219.02     73.94 o
   5   4   5       85.09      102.88     19.20 o
   6   4   5      219.83      218.50     26.43 o
  -7   5   5      185.51      149.44     52.04 o
  -6   5   5      907.91      913.57     57.06 o
  -5   5   5        4.61        6.34     24.83 o
  -4   5   5     1657.67     1676.20     79.35 o
  -3   5   5     3969.60     4327.65    297.54 o
  -2   5   5        1.01       -0.81      4.40 o
  -1   5   5     5284.05     5141.24    159.62 o
   0   5   5     6310.66     6198.66    170.23 o
   1   5   5        0.81        9.71      3.92 o
   2   5   5     2419.23     2342.94     87.76 o
   3   5   5     6312.25     6464.56    205.00 o
   4   5   5      188.43      187.01     21.12 o
   5   5   5      737.64      808.58     38.93 o
   6   5   5      137.78      140.32     28.23 o
  -7   6   5        7.87       29.01     52.65 o
  -6   6   5       11.77       15.79     42.30 o
  -5   6   5        0.18      -12.60     24.94 o
  -4   6   5      354.53      315.10     27.75 o
  -3   6   5      144.69      182.22     14.87 o
  -2   6   5       34.61       31.61      8.25 o
  -1   6   5        3.53        4.70      5.89 o
   0   6   5        0.30        0.29      5.09 o
   1   6   5      127.44      129.24     10.46 o
   2   6   5        0.43       -0.94      7.24 o
   3   6   5        7.26       18.71     13.43 o
   4   6   5        9.55       21.17     17.27 o
   5   6   5       10.64       22.98     19.86 o
   6   6   5        0.06      -26.30     38.37 o
  -7   7   5      369.94      356.16     82.38 o
  -6   7   5       39.79      105.24     37.64 o
  -5   7   5       11.90      -17.76     21.84 o
  -4   7   5     3089.50     3051.78    108.11 o
  -3   7   5      161.09      152.37     12.22 o
  -2   7   5       60.27       64.58     11.71 o
  -1   7   5     1881.11     1810.58     69.26 o
   0   7   5     2537.91     2479.68     46.04 o
   1   7   5      156.07      154.41     11.40 o
   2   7   5     1274.71     1290.35     37.10 o
   3   7   5     3133.42     3255.50     80.39 o
   4   7   5      282.60      305.02     27.16 o
   5   7   5      596.71      696.29     39.32 o
   6   7   5      126.63      150.48     38.31 o
  -7   8   5       54.01        9.27     48.97 o
  -6   8   5       63.80       70.61     35.54 o
  -5   8   5      829.11      823.36     39.43 o
  -4   8   5      543.79      521.06     41.10 o
  -3   8   5      483.32      537.24     49.74 o
  -2   8   5     2742.03     2858.04     68.49 o
  -1   8   5      175.84      160.58     12.03 o
   0   8   5     1153.71     1215.29     48.11 o
   1   8   5     3552.01     3575.25    107.12 o
   2   8   5       21.12       18.10      8.77 o
   3   8   5      158.90      177.64     17.98 o
   4   8   5      814.07      931.52     41.13 o
   5   8   5       68.37       61.00     28.33 o
   6   8   5       14.93       52.03     35.37 o
  -6   9   5        1.88       -1.54     42.83 o
  -5   9   5        3.39       12.06     24.17 o
  -4   9   5       16.29       10.15     17.71 o
  -3   9   5        0.56       -6.52     15.35 o
  -2   9   5      110.65      111.92     23.34 o
  -1   9   5       13.79       18.19     11.09 o
   0   9   5      526.47      535.65     17.74 o
   1   9   5      161.01      126.53     12.90 o
   2   9   5       15.99        6.03      8.83 o
   3   9   5       44.17       32.66     16.64 o
   4   9   5        2.84       21.08     15.06 o
   5   9   5        2.32        1.99     32.94 o
  -6  10   5      210.31      237.40     45.03 o
  -5  10   5      123.05      102.80     31.44 o
  -4  10   5        6.80        0.47     21.26 o
  -3  10   5      374.70      317.39     48.60 o
  -2  10   5      325.15      336.71     28.67 o
  -1  10   5     1632.57     1528.39     52.72 o
   0  10   5      946.94      927.04     27.19 o
   1  10   5      514.21      494.27     29.37 o
   2  10   5     1064.75      943.37     76.69 o
   3  10   5      342.54      296.97     22.27 o
   4  10   5      957.35      934.86     61.78 o
   5  10   5       62.25       11.66     43.30 o
  -6  11   5      581.45      512.21     60.70 o
  -5  11   5       66.30       71.67     37.28 o
  -4  11   5      681.39      709.63     53.04 o
  -3  11   5      916.18      941.69     54.13 o
  -2  11   5       14.08       26.05     18.15 o
  -1  11   5     2039.82     2044.07     67.02 o
   0  11   5     1341.57     1332.51     35.85 o
   1  11   5      103.59      100.11     26.04 o
   2  11   5     1153.13     1167.43     64.86 o
   3  11   5      685.48      700.86     36.47 o
   4  11   5       31.47       93.85     37.86 o
   5  11   5      440.62      445.22     65.49 o
  -5  12   5        3.49       16.30     31.86 o
  -4  12   5        0.53        5.64     29.31 o
  -3  12   5        4.05      -11.88     21.97 o
  -2  12   5       29.53       24.78     24.92 o
  -1  12   5       75.72       47.16     18.38 o
   0  12   5        8.10        0.67     15.21 o
   1  12   5       64.19       58.53     27.56 o
   2  12   5       51.33       67.12     15.67 o
   3  12   5       40.99        4.44     23.66 o
   4  12   5       22.21       11.40     29.03 o
   5  12   5       13.18       -6.93     57.36 o
  -5  13   5       26.38       17.47     36.46 o
  -4  13   5      606.53      637.25     57.33 o
  -3  13   5      112.48      134.51     36.03 o
  -2  13   5       41.66       18.85     27.23 o
  -1  13   5      736.18      757.90     39.76 o
   0  13   5      265.52      264.81     24.13 o
   1  13   5      163.84      169.87     23.06 o
   2  13   5      787.60      911.72     47.44 o
   3  13   5      134.85      146.60     38.50 o
   4  13   5        2.17       74.10     54.66 o
  -4  14   5      423.07      365.00     54.27 o
  -3  14   5      108.26       82.15     35.73 o
  -2  14   5      401.35      382.84     77.28 o
  -1  14   5      133.51      128.41     26.66 o
   0  14   5      166.38      200.35     24.59 o
   1  14   5      691.39      859.03     81.46 o
   2  14   5      225.90      339.49     70.21 o
   3  14   5      138.60      145.81     34.68 o
   4  14   5      321.28      184.49     72.08 o
  -4  15   5       83.43       89.04     44.39 o
  -3  15   5        0.46      -32.23     32.77 o
  -2  15   5       16.99       37.32     29.39 o
  -1  15   5      129.54      141.74     26.19 o
   0  15   5        6.44       27.12     23.80 o
   1  15   5        0.29      -12.00     24.83 o
   2  15   5        7.81       27.14     47.54 o
   3  15   5        6.75      -13.86     69.29 o
  -3  16   5       26.43       16.54     38.46 o
  -2  16   5      600.26      458.38     78.63 o
  -1  16   5       12.85       36.86     41.57 o
   0  16   5       74.35       28.67     28.89 o
   1  16   5       59.39       87.67     56.88 o
   2  16   5       65.91       49.95     53.32 o
  -2  17   5       20.63       22.28     35.48 o
  -1  17   5      361.13      592.35    111.93 o
   0  17   5      197.44      240.60     81.23 o
   1  17   5        3.71       28.68     60.63 o
  -7   0   6       45.14       23.67     63.61 o
  -6   0   6      192.36      215.86     44.37 o
  -5   0   6     2732.88     3064.90    159.76 o
  -4   0   6     1004.93     1008.00     56.49 o
  -3   0   6     3678.61     3901.01    118.52 o
  -2   0   6     8007.73     8208.02    170.26 o
  -1   0   6      174.03      171.71      8.43 o
   0   0   6     2897.25     2561.32     73.47 o
   1   0   6    12552.00    12515.74    969.98 o
   2   0   6        0.59       -1.19      7.17 o
   3   0   6     3127.48     3550.19    275.77 o
   4   0   6     3514.79     4013.62    174.29 o
   5   0   6       99.84       94.31     88.35 o
   6   0   6      277.03      329.71     63.32 o
  -7   1   6       17.36       42.29     31.84 o
  -6   1   6       98.01       69.91     25.07 o
  -5   1   6      104.78      115.52     21.28 o
  -4   1   6     1517.91     1529.87     49.80 o
  -3   1   6      195.43      227.38     15.40 o
  -2   1   6     2107.84     2182.37     47.33 o
  -1   1   6     1181.50     1134.35     31.15 o
   0   1   6     1730.95     1709.42     35.67 o
   1   1   6        8.72       27.38      5.12 o
   2   1   6      954.30      877.73     33.58 o
   3   1   6       93.00       88.12     10.74 o
   4   1   6        2.36      -10.79     14.54 o
   5   1   6      444.96      401.84     32.49 o
   6   1   6      145.46      210.78     30.95 o
  -7   2   6        8.93       37.35     70.54 o
  -6   2   6       16.80       57.68     36.69 o
  -5   2   6      399.40      448.45     35.10 o
  -4   2   6       27.45       40.34     14.82 o
  -3   2   6     2350.14     2569.98     51.12 o
  -2   2   6     2075.36     2137.19     36.09 o
  -1   2   6       80.42       95.86      4.72 o
   0   2   6     1115.63     1054.88     30.00 o
   1   2   6      195.27      160.74     11.09 o
   2   2   6     1106.06     1280.48     34.65 o
   3   2   6      597.13      605.24     30.22 o
   4   2   6       59.91       53.82     15.69 o
   5   2   6       10.51      -22.08     30.75 o
   6   2   6       84.96       93.08     35.22 o
  -7   3   6      248.13      259.75     42.09 o
  -6   3   6       25.33       28.23     27.88 o
  -5   3   6      299.34      285.91     29.50 o
  -4   3   6     3882.43     4102.21    127.20 o
  -3   3   6      677.88      671.90     24.21 o
  -2   3   6     2166.95     2180.97     47.16 o
  -1   3   6     1579.09     1373.86     27.35 o
   0   3   6     1019.71      935.35     21.58 o
   1   3   6     3528.16     3601.87    168.87 o
   2   3   6     7288.63     7456.96    252.66 o
   3   3   6     1608.15     1677.11     42.50 o
   4   3   6      331.89      302.20     20.28 o
   5   3   6     1238.81     1337.46     56.02 o
   6   3   6      277.73      283.87     32.08 o
  -7   4   6       37.14       13.59     34.28 o
  -6   4   6       81.01       80.50     36.97 o
  -5   4   6      246.86      233.54     28.41 o
  -4   4   6       36.56       35.26     13.02 o
  -3   4   6      470.70      403.71     16.87 o
  -2   4   6    12304.37    13455.55    291.47 o
  -1   4   6     2185.79     2472.89     74.67 o
   0   4   6      303.54      249.11      9.47 o
   1   4   6     2853.84     2842.34    148.20 o
   2   4   6        3.23        8.02      4.21 o
   3   4   6       75.64       75.27     11.65 o
   4   4   6      378.37      356.63     22.65 o
   5   4   6        5.38      -20.09     34.61 o
   6   4   6      227.41      193.33     47.40 o
  -7   5   6       21.17       24.42     34.29 o
  -6   5   6      230.66      251.65     40.08 o
  -5   5   6        1.82       -9.47     20.69 o
  -4   5   6     1695.29     1919.32     92.85 o
  -3   5   6        2.01       12.39      9.42 o
  -2   5   6     1073.78     1070.81     30.81 o
  -1   5   6     4716.65     4917.90     98.17 o
   0   5   6      470.77      414.52     10.32 o
   1   5   6      434.51      457.43     17.44 o
   2   5   6      508.01      523.04     17.04 o
   3   5   6       22.57       10.49      9.58 o
   4   5   6       59.09       55.27     16.75 o
   5   5   6      395.02      391.61     28.00 o
   6   5   6       18.15       39.72     43.60 o
  -7   6   6       11.45       59.75     40.78 o
  -6   6   6      738.29      767.76     55.16 o
  -5   6   6      419.19      489.73     39.15 o
  -4   6   6      666.72      682.12     58.38 o
  -3   6   6     2054.19     2082.18     55.93 o
  -2   6   6     2552.03     2610.73     72.73 o
  -1   6   6       13.83       11.34      6.89 o
   0   6   6     2385.33     2330.92     45.58 o
   1   6   6     2330.34     2252.74     90.83 o
   2   6   6      386.93      387.14     15.45 o
   3   6   6     1086.79     1113.55     49.33 o
   4   6   6     3094.10     3389.42    119.80 o
   5   6   6      112.18      144.78     51.02 o
   6   6   6      389.53      411.39     50.98 o
  -7   7   6        3.05        5.48     34.53 o
  -6   7   6      141.02      125.37     32.83 o
  -5   7   6       27.92        9.70     22.15 o
  -4   7   6     1107.13     1004.75     57.55 o
  -3   7   6       23.20       15.31     12.13 o
  -2   7   6      528.69      530.03     21.09 o
  -1   7   6     1549.90     1503.44     68.98 o
   0   7   6     1171.74     1288.97     70.62 o
   1   7   6       79.82       83.27      9.58 o
   2   7   6     1557.43     1542.73     86.72 o
   3   7   6      178.36      118.76     23.39 o
   4   7   6        1.17      -13.72     13.72 o
   5   7   6      254.10      240.93     45.23 o
   6   7   6       55.30       32.62     34.59 o
  -7   8   6        0.32      -39.46     39.46 o
  -6   8   6       21.14       37.80     32.54 o
  -5   8   6        2.24        4.24     21.93 o
  -4   8   6        0.19        2.85      9.96 o
  -3   8   6      482.96      538.48     86.57 o
  -2   8   6     1032.42     1038.55     39.04 o
  -1   8   6      204.37      196.52     14.33 o
   0   8   6      623.60      611.22     23.01 o
   1   8   6       11.21        7.49      6.41 o
   2   8   6      113.78       93.08      9.48 o
   3   8   6       33.53       39.39     12.16 o
   4   8   6       90.55       99.01     26.34 o
   5   8   6        0.10       -8.38     38.54 o
  -6   9   6      328.04      242.31     39.95 o
  -5   9   6      201.31      241.59     39.83 o
  -4   9   6     2903.63     3105.05    164.95 o
  -3   9   6      183.53      163.19     45.47 o
  -2   9   6      863.67      873.17     34.87 o
  -1   9   6     1414.80     1425.10    101.61 o
   0   9   6      960.42      965.48     25.30 o
   1   9   6     1816.29     1948.64     60.81 o
   2   9   6     3357.57     3456.44    163.38 o
   3   9   6      433.35      432.02     27.05 o
   4   9   6      287.66      271.79     77.76 o
   5   9   6      457.50      420.30     53.05 o
  -6  10   6       16.66       39.79     39.22 o
  -5  10   6       68.49       64.99     38.68 o
  -4  10   6        6.72      -18.98     21.27 o
  -3  10   6      393.87      370.98     32.34 o
  -2  10   6      360.54      370.76     23.35 o
  -1  10   6      376.59      342.19     18.70 o
   0  10   6      459.46      448.79     17.04 o
   1  10   6      397.71      407.64     17.62 o
   2  10   6      554.03      506.97     72.02 o
   3  10   6      287.90      302.70     26.42 o
   4  10   6      124.81      145.97     31.95 o
   5  10   6        1.59       12.89     35.26 o
  -6  11   6       16.45       28.78     46.96 o
  -5  11   6       24.18      -10.85     27.34 o
  -4  11   6      197.29      138.93     27.29 o
  -3  11   6        1.06       15.62     20.41 o
  -2  11   6      557.69      504.40     31.29 o
  -1  11   6       42.89       33.63     18.80 o
   0  11   6      399.98      369.56     19.76 o
   1  11   6       16.12       12.87     11.58 o
   2  11   6      203.73      188.64     23.18 o
   3  11   6       32.44       47.99     28.96 o
   4  11   6      105.18       65.63     34.89 o
   5  11   6      109.58      116.31     67.56 o
  -5  12   6      420.17      456.12     55.76 o
  -4  12   6      119.97      100.05     31.85 o
  -3  12   6      677.35      728.10     51.95 o
  -2  12   6      908.74      936.35     66.93 o
  -1  12   6        2.93      -14.79     22.99 o
   0  12   6     1089.91     1160.84     48.99 o
   1  12   6      360.44      355.29     27.77 o
   2  12   6       96.39       66.66     29.31 o
   3  12   6      549.28      492.87     46.07 o
   4  12   6      288.72      208.49     49.76 o
  -5  13   6       29.74        6.46     35.27 o
  -4  13   6      234.42      239.76     56.88 o
  -3  13   6        2.92       65.81     96.72 o
  -2  13   6       33.88      -21.81     22.06 o
  -1  13   6      443.42      462.01     57.49 o
   0  13   6      738.30      734.05     47.31 o
   1  13   6      222.05      218.30     36.05 o
   2  13   6      137.85      176.55     36.29 o
   3  13   6      197.04      126.17     43.21 o
   4  13   6      148.42      143.86    106.87 o
  -4  14   6        0.51      -39.34     64.00 o
  -3  14   6      253.49      315.37     85.60 o
  -2  14   6       51.21       74.70     73.72 o
  -1  14   6        9.26        9.39     21.96 o
   0  14   6       68.09      138.69     31.89 o
   1  14   6       94.46       98.81     37.39 o
   2  14   6        5.84       10.05     26.60 o
   3  14   6       59.61       31.71     39.63 o
  -4  15   6      523.31      543.88    121.69 o
  -3  15   6       29.89      136.32     85.12 o
  -2  15   6      186.82      168.90     38.17 o
  -1  15   6      374.48      527.76     41.42 o
   0  15   6       95.73       89.34     30.41 o
   1  15   6      335.47      298.61     43.97 o
   2  15   6      564.37      568.16     58.87 o
   3  15   6       23.48       54.95     61.79 o
  -3  16   6       31.68       39.03     35.88 o
  -2  16   6      171.70       61.50     43.68 o
  -1  16   6       65.34       23.92     31.25 o
   0  16   6       28.84       25.99     30.62 o
   1  16   6      223.32      202.49     80.36 o
   2  16   6       37.02       74.20     85.75 o
  -2  17   6       40.82       83.63     64.86 o
  -1  17   6       64.72      -21.17     84.88 o
   0  17   6        1.90      -56.88     56.88 o
   1  17   6        1.09       34.74     90.18 o
  -7   1   7      152.28      177.32     44.51 o
  -6   1   7        0.12      -41.01     50.24 o
  -5   1   7      266.39      281.61     29.95 o
  -4   1   7     1701.44     1723.49     56.64 o
  -3   1   7      174.78      185.91     10.72 o
  -2   1   7     3252.40     3345.48     50.12 o
  -1   1   7     3940.85     3702.56     91.72 o
   0   1   7      297.06      272.07      7.71 o
   1   1   7     3373.95     3373.28    133.19 o
   2   1   7     3827.48     3935.94    166.67 o
   3   1   7      224.63      179.82     13.66 o
   4   1   7      212.60      162.17     20.63 o
   5   1   7      869.53      964.60     52.87 o
   6   1   7       15.00       82.04     39.13 o
  -7   2   7       57.83       43.52     33.39 o
  -6   2   7     1330.22     1366.76     68.57 o
  -5   2   7       30.64       45.69     19.65 o
  -4   2   7       41.98       32.48     19.04 o
  -3   2   7     3663.37     3844.94     75.79 o
  -2   2   7     3560.71     3662.73     65.22 o
  -1   2   7      951.07      930.28     24.27 o
   0   2   7     8683.32     8250.08    170.30 o
   1   2   7      378.43      326.56     10.28 o
   2   2   7       30.21       25.12      7.36 o
   3   2   7     1640.99     1732.08     48.80 o
   4   2   7     2320.03     2276.04     76.67 o
   5   2   7       83.47       53.96     20.75 o
   6   2   7      616.40      584.49     43.00 o
  -7   3   7        8.80       40.55     37.10 o
  -6   3   7        7.40       39.27     24.75 o
  -5   3   7       35.30       47.57     23.87 o
  -4   3   7       26.72       19.41     13.48 o
  -3   3   7       26.13       32.64      9.59 o
  -2   3   7      281.70      294.43     10.20 o
  -1   3   7     1291.95     1319.22     27.39 o
   0   3   7        4.84       11.73      7.28 o
   1   3   7       64.30       88.14     24.62 o
   2   3   7      177.37      214.16     15.74 o
   3   3   7      326.15      336.56     17.92 o
   4   3   7       61.59       53.97     13.51 o
   5   3   7       39.10       44.92     17.39 o
   6   3   7       61.22       38.71     36.09 o
  -7   4   7      135.23      112.19     41.00 o
  -6   4   7      482.86      414.81     41.24 o
  -5   4   7       62.10       63.78     23.16 o
  -4   4   7       79.45       82.45     15.66 o
  -3   4   7     1306.46     1224.32     38.60 o
  -2   4   7     8463.07     8753.26    209.03 o
  -1   4   7     2903.73     3065.23     77.39 o
   0   4   7     8944.28     8439.72    146.04 o
   1   4   7     1057.97     1038.14     81.55 o
   2   4   7      442.05      439.55     30.58 o
   3   4   7     2006.13     2181.29     81.50 o
   4   4   7      884.47      852.64     35.66 o
   5   4   7      339.12      331.74     28.64 o
   6   4   7      359.49      262.06     40.08 o
  -7   5   7      463.20      380.22     52.55 o
  -6   5   7       31.84        8.62     30.89 o
  -5   5   7      361.67      375.09     47.64 o
  -4   5   7     2007.84     2222.19     88.43 o
  -3   5   7       57.56       62.18     14.00 o
  -2   5   7      660.26      586.49     16.03 o
  -1   5   7     3440.74     3585.03     83.25 o
   0   5   7        5.68        2.23      7.85 o
   1   5   7     2049.95     1985.36     74.86 o
   2   5   7     1489.25     1545.55     49.79 o
   3   5   7        3.85       -2.59      8.54 o
   4   5   7      231.39      270.65     26.18 o
   5   5   7      341.41      293.59     42.68 o
   6   5   7      185.54      211.13     70.11 o
  -7   6   7        5.89      -15.89     34.68 o
  -6   6   7        9.01       30.16     27.71 o
  -5   6   7        0.25      -20.55     20.55 o
  -4   6   7      164.40      164.63     20.01 o
  -3   6   7       32.68       25.24      8.05 o
  -2   6   7       66.03       59.41     12.80 o
  -1   6   7        5.67       -4.75      9.68 o
   0   6   7      102.70      112.46      8.23 o
   1   6   7      992.69     1036.39     83.82 o
   2   6   7       35.93       36.88      5.59 o
   3   6   7       48.54       53.97     17.47 o
   4   6   7       35.61       21.48     17.68 o
   5   6   7       21.40       86.69     48.22 o
   6   6   7        0.61       -7.71     39.31 o
  -7   7   7       10.79       43.46     39.61 o
  -6   7   7      107.05      115.37     32.11 o
  -5   7   7      550.89      628.56     44.79 o
  -4   7   7      116.00      119.31     21.02 o
  -3   7   7       54.05       55.41      7.21 o
  -2   7   7      354.79      357.98     17.49 o
  -1   7   7     3448.23     3666.60    117.39 o
   0   7   7      357.09      405.23     15.41 o
   1   7   7     2528.73     2720.72    110.54 o
   2   7   7      527.08      507.91     23.21 o
   3   7   7      155.27      175.41     17.92 o
   4   7   7      350.47      304.79     24.92 o
   5   7   7      261.03      255.45     55.34 o
  -6   8   7      418.60      433.11     43.61 o
  -5   8   7      395.21      316.85     35.62 o
  -4   8   7      419.30      396.80     32.38 o
  -3   8   7     1307.58     1439.65    103.50 o
  -2   8   7     2718.88     2735.88    111.97 o
  -1   8   7      708.42      733.08     26.12 o
   0   8   7     5075.79     5371.00    176.04 o
   1   8   7       41.06       45.84      5.98 o
   2   8   7       23.29        9.89      6.93 o
   3   8   7     1803.46     2017.37     94.51 o
   4   8   7      814.52      847.81     57.43 o
   5   8   7      138.22       71.48     52.02 o
  -6   9   7       99.91       91.12     40.90 o
  -5   9   7       13.33       31.46     26.27 o
  -4   9   7        0.35        4.23     21.54 o
  -3   9   7        1.23       26.68     23.47 o
  -2   9   7       79.71       88.37     15.35 o
  -1   9   7       67.53       56.09     11.62 o
   0   9   7      310.33      334.31     11.77 o
   1   9   7        2.79       11.02      8.53 o
   2   9   7       42.99       42.62     10.58 o
   3   9   7       14.52       41.29     35.90 o
   4   9   7        0.53       11.01     25.67 o
   5   9   7       39.69       25.76     38.84 o
  -6  10   7      233.30      225.15     43.91 o
  -5  10   7       19.54       45.45     30.86 o
  -4  10   7       58.48       49.23     34.98 o
  -3  10   7      984.56     1008.36     48.99 o
  -2  10   7     1055.94     1008.48     42.60 o
  -1  10   7     1236.40     1181.88     39.73 o
   0  10   7     2143.74     2183.45     49.85 o
   1  10   7      183.45      203.40     22.72 o
   2  10   7       14.60       13.23     12.25 o
   3  10   7     1040.35     1093.46     98.84 o
   4  10   7      202.47      254.82     38.70 o
   5  10   7      233.93      361.66    115.87 o
  -6  11   7       11.45       92.95     57.50 o
  -5  11   7      124.21       71.78     39.94 o
  -4  11   7      517.41      512.38     97.35 o
  -3  11   7       89.20       37.24     24.64 o
  -2  11   7      483.46      469.60     42.44 o
  -1  11   7      446.23      442.26     30.50 o
   0  11   7       87.75       79.41      9.73 o
   1  11   7      350.65      485.14     79.21 o
   2  11   7      740.22      721.23     47.88 o
   3  11   7       65.85        2.05     25.44 o
   4  11   7      224.46      263.77     40.15 o
  -5  12   7        1.60       22.66     38.38 o
  -4  12   7        0.17       28.05     31.71 o
  -3  12   7        5.66      -34.69     34.69 o
  -2  12   7      248.85      197.29     24.52 o
  -1  12   7       28.80       30.76     14.90 o
   0  12   7       24.90       25.01     20.16 o
   1  12   7      257.13      265.13     23.95 o
   2  12   7        1.78        5.27     24.80 o
   3  12   7       44.28       30.64     26.95 o
   4  12   7       10.68        9.37     51.39 o
  -5  13   7       77.65       77.25     44.85 o
  -4  13   7       18.39       24.05     40.47 o
  -3  13   7       79.23      102.94     33.93 o
  -2  13   7      440.65      474.17     55.28 o
  -1  13   7      537.33      588.16     45.41 o
   0  13   7      121.13      125.13     20.84 o
   1  13   7      696.24      714.05     63.95 o
   2  13   7      346.92      339.63     40.62 o
   3  13   7       16.12       30.31     61.06 o
   4  13   7       33.39        4.56     50.06 o
  -4  14   7      149.67      121.12     45.92 o
  -3  14   7      445.91      399.40     90.66 o
  -2  14   7      330.20      282.41     37.29 o
  -1  14   7       83.22       71.60     23.02 o
   0  14   7     1331.48     1561.07     84.90 o
   1  14   7       13.86       27.72     26.85 o
   2  14   7        4.70       20.62     35.66 o
   3  14   7      315.68      297.00     49.17 o
  -4  15   7        2.81       33.97     45.19 o
  -3  15   7        1.20       29.19     45.38 o
  -2  15   7       64.39       38.48     31.28 o
  -1  15   7       53.45       53.85     32.57 o
   0  15   7      109.52       71.35     35.72 o
   1  15   7        4.82       20.12     38.74 o
   2  15   7       25.79       36.28     39.42 o
  -3  16   7       67.37      -51.01     77.38 o
  -2  16   7      293.12      335.29     87.29 o
  -1  16   7      189.83      150.77     42.05 o
   0  16   7      303.27      324.86     65.35 o
   1  16   7      127.24      143.52     47.21 o
  -1  17   7       49.51       33.84     38.78 o
   0  17   7       39.61        9.43     67.37 o
  -7   0   8      723.58      730.93     79.11 o
  -6   0   8       46.99       72.85     49.56 o
  -5   0   8       27.25       24.73     40.71 o
  -4   0   8     1655.60     1753.46     97.87 o
  -3   0   8     2274.78     2343.63     75.47 o
  -2   0   8      882.52      961.67     47.49 o
  -1   0   8     2174.25     2156.21     87.03 o
   0   0   8     6167.10     5971.68    139.88 o
   1   0   8      544.62      617.57     36.31 o
   2   0   8     3135.78     3096.48    212.05 o
   3   0   8     4173.51     4371.54    278.76 o
   4   0   8        8.74        0.00     20.40 o
   5   0   8      504.52      495.72     62.55 o
   6   0   8      310.24      332.54     74.87 o
  -7   1   8      431.86      382.48     46.58 o
  -6   1   8        6.52      -29.16     32.24 o
  -5   1   8      376.32      375.55     34.84 o
  -4   1   8      126.93      126.46     20.93 o
  -3   1   8      278.07      232.55     13.93 o
  -2   1   8     1892.33     1939.38     48.50 o
  -1   1   8      572.70      515.63     19.04 o
   0   1   8      283.26      318.08      8.41 o
   1   1   8     2561.30     2732.70    101.63 o
   2   1   8      456.47      470.07     18.70 o
   3   1   8      156.51      154.05     11.37 o
   4   1   8      193.68      191.41     39.81 o
   5   1   8      132.58      114.65     24.52 o
   6   1   8        3.01      -28.97     28.97 o
  -7   2   8      174.53      140.54     67.08 o
  -6   2   8       55.98       68.62     26.84 o
  -5   2   8        2.33       -7.51     41.48 o
  -4   2   8      148.51      128.68     20.01 o
  -3   2   8      659.00      638.96     20.49 o
  -2   2   8      713.57      806.52     24.36 o
  -1   2   8     1461.04     1575.31     49.30 o
   0   2   8     1151.65     1096.84     20.58 o
   1   2   8      204.51      235.83     14.21 o
   2   2   8       38.94       46.35      9.18 o
   3   2   8      312.68      316.14     28.29 o
   4   2   8        1.14       29.35     22.23 o
   5   2   8       89.13      106.82     20.92 o
   6   2   8      118.98       99.50     35.51 o
  -7   3   8      152.02      152.61     38.80 o
  -6   3   8       79.44       24.78     29.51 o
  -5   3   8     1212.29     1242.57     59.44 o
  -4   3   8     3057.35     3355.75     94.64 o
  -3   3   8      227.33      215.75     14.67 o
  -2   3   8     2377.58     2296.70     54.20 o
  -1   3   8     4256.14     4324.74    111.58 o
   0   3   8      146.51      171.95     10.79 o
   1   3   8     6951.69     6991.73    251.31 o
   2   3   8     4008.99     4196.25    192.37 o
   3   3   8     1882.43     1819.57     65.21 o
   4   3   8      977.15     1018.85     42.20 o
   5   3   8      594.05      542.20     33.26 o
   6   3   8      102.22       84.43     46.29 o
  -7   4   8       50.04       10.73     31.68 o
  -6   4   8      190.55      168.63     36.39 o
  -5   4   8       84.92       63.61     24.92 o
  -4   4   8       73.21       71.41     25.70 o
  -3   4   8      817.79      777.87     25.56 o
  -2   4   8     1769.80     1902.99     39.81 o
  -1   4   8       83.34       64.32      8.25 o
   0   4   8     1829.56     1785.28     40.66 o
   1   4   8      682.18      695.58     24.22 o
   2   4   8      830.21      793.65     38.82 o
   3   4   8       32.47       31.73      7.59 o
   4   4   8        8.84        1.73     15.10 o
   5   4   8       81.84       29.39     52.26 o
   6   4   8       91.93      102.93     92.92 o
  -7   5   8       71.58       72.45     51.58 o
  -6   5   8       19.65       31.17     31.85 o
  -5   5   8      441.71      458.36     35.83 o
  -4   5   8      196.12      171.33     18.57 o
  -3   5   8      207.45      202.64     16.39 o
  -2   5   8      282.27      244.33     10.37 o
  -1   5   8      699.04      678.89     16.27 o
   0   5   8       24.93       20.28      9.24 o
   1   5   8     1103.17     1024.44     33.81 o
   2   5   8      666.80      633.71     39.83 o
   3   5   8      124.70      124.77     14.01 o
   4   5   8       90.19       99.17     17.75 o
   5   5   8        9.50        9.89     25.94 o
   6   5   8        0.32       39.46     76.41 o
  -7   6   8       50.49       35.52     49.51 o
  -6   6   8      677.79      683.85     52.02 o
  -5   6   8        1.48       13.91     29.58 o
  -4   6   8     1318.14     1323.34     57.99 o
  -3   6   8     2329.10     2384.63    129.25 o
  -2   6   8       94.04       82.78     11.80 o
  -1   6   8     1170.85     1196.57     38.40 o
   0   6   8     2778.91     2613.51     77.55 o
   1   6   8        2.89       21.23     19.28 o
   2   6   8     2837.68     2802.23     97.01 o
   3   6   8     1600.82     1575.98     63.70 o
   4   6   8       41.65       58.53     33.03 o
   5   6   8      255.47      335.69     52.47 o
  -7   7   8      128.27       93.09     43.65 o
  -6   7   8        1.52      -25.01     42.49 o
  -5   7   8       40.97       44.36     21.71 o
  -4   7   8      228.64      225.20     46.48 o
  -3   7   8        0.29       20.79     13.04 o
  -2   7   8     1014.50     1045.63     35.12 o
  -1   7   8     1323.35     1403.68     47.81 o
   0   7   8        6.14        2.55      4.07 o
   1   7   8      842.68      844.23     62.94 o
   2   7   8     1291.97     1191.05     83.63 o
   3   7   8        1.18        6.28     25.89 o
   4   7   8      175.14      212.85     59.81 o
   5   7   8      134.21      147.61     64.62 o
  -6   8   8       60.60       77.77     37.03 o
  -5   8   8        0.18        9.44     25.02 o
  -4   8   8      151.09      187.57     26.30 o
  -3   8   8       35.63       33.04     15.98 o
  -2   8   8        0.24       -8.68     10.74 o
  -1   8   8      499.70      481.92     26.95 o
   0   8   8      625.74      670.78     19.67 o
   1   8   8      723.18      675.66     41.13 o
   2   8   8      821.76      823.20     51.64 o
   3   8   8       66.14       22.47     24.73 o
   4   8   8        3.26       20.36     25.15 o
   5   8   8       88.63      101.41     34.94 o
  -6   9   8       98.31       97.29     47.16 o
  -5   9   8      792.07      871.93     59.58 o
  -4   9   8      425.46      388.68     35.31 o
  -3   9   8       12.77        4.97     15.44 o
  -2   9   8     1739.81     1745.78     49.97 o
  -1   9   8      777.17      777.02     53.39 o
   0   9   8       26.91       31.96      5.79 o
   1   9   8     1698.49     1953.12     68.86 o
   2   9   8     1236.55     1332.25    160.33 o
   3   9   8      432.44      363.09     36.88 o
   4   9   8      552.54      614.80     54.44 o
   5   9   8      168.64       79.30     37.39 o
  -6  10   8       28.74       18.83     39.12 o
  -5  10   8       60.97       89.19     29.78 o
  -4  10   8       98.16      142.50     28.47 o
  -3  10   8      365.87      340.55     31.14 o
  -2  10   8        6.53       10.42     16.32 o
  -1  10   8      764.59      735.43     33.14 o
   0  10   8      652.72      679.33     45.38 o
   1  10   8       27.15       35.47      8.45 o
   2  10   8        5.39       13.50     23.24 o
   3  10   8      288.16      357.76     38.79 o
   4  10   8        4.90        1.90     46.57 o
  -6  11   8       10.00       43.49     43.61 o
  -5  11   8       81.39      121.74     57.69 o
  -4  11   8        1.13        4.69     42.06 o
  -3  11   8       88.81       76.76     25.51 o
  -2  11   8      515.63      513.54     32.54 o
  -1  11   8        2.12        2.31     19.69 o
   0  11   8       17.12       32.64     40.99 o
   1  11   8      520.55      472.74     39.36 o
   2  11   8        1.45       47.25     45.52 o
   3  11   8        6.36       47.60     30.98 o
   4  11   8       30.80       21.19     36.04 o
  -5  12   8       45.63       42.55     33.10 o
  -4  12   8      458.28      474.78     44.96 o
  -3  12   8      250.69      314.08    115.97 o
  -2  12   8      281.48      299.66     56.18 o
  -1  12   8      584.74      678.76     37.10 o
   0  12   8      604.86      714.32     38.15 o
   1  12   8       71.68      145.32     43.40 o
   2  12   8      696.37      762.46     62.03 o
   3  12   8      839.11      905.99     69.01 o
   4  12   8       18.43       22.87     45.45 o
  -5  13   8      140.11      150.95     56.84 o
  -4  13   8       91.72       66.15     34.29 o
  -3  13   8       11.08        0.32     30.43 o
  -2  13   8      422.09      386.54     35.09 o
  -1  13   8      213.65      229.01     25.96 o
   0  13   8        0.06        2.68     29.93 o
   1  13   8      215.17      251.96     38.33 o
   2  13   8      247.83      269.17     39.25 o
   3  13   8        1.51       19.05     32.22 o
  -4  14   8       34.73       36.38     41.85 o
  -3  14   8       29.72       50.40     35.03 o
  -2  14   8       18.49       15.04     25.79 o
  -1  14   8       96.40       64.05     33.40 o
   0  14   8      260.08      225.86     57.79 o
   1  14   8        6.94      -25.49     48.22 o
   2  14   8       61.54       43.40     32.31 o
   3  14   8       22.30       24.79     74.25 o
  -3  15   8       55.37      152.44     89.31 o
  -2  15   8      214.34      278.51     75.16 o
  -1  15   8       94.75       61.12     35.61 o
   0  15   8       13.67        9.77     32.82 o
   1  15   8      563.78      589.04     64.79 o
   2  15   8      143.22      237.81     53.36 o
  -2  16   8       93.05       30.51     96.62 o
  -1  16   8      168.16      225.34     47.56 o
   0  16   8      170.11      211.13     41.66 o
   1  16   8       74.41       18.86     36.37 o
  -7   1   9      117.57      116.10     42.20 o
  -6   1   9      622.25      499.40     42.99 o
  -5   1   9     1198.80     1254.17     61.53 o
  -4   1   9       60.78       83.34     22.77 o
  -3   1   9      936.13      902.34     38.29 o
  -2   1   9     2111.81     2066.32     54.42 o
  -1   1   9      793.67      820.33     21.29 o
   0   1   9     2198.51     2125.17     44.54 o
   1   1   9     4476.11     4570.22    160.67 o
   2   1   9       39.01       40.08      7.93 o
   3   1   9      194.90      204.06     13.58 o
   4   1   9     1877.48     1809.74     55.77 o
   5   1   9       89.79       78.05     18.87 o
   6   1   9      292.81      246.57     49.57 o
  -7   2   9       68.72       66.07     34.87 o
  -6   2   9      449.69      421.04     39.97 o
  -5   2   9        0.71       -2.58     23.20 o
  -4   2   9     1199.16     1173.61     74.61 o
  -3   2   9     2994.49     3177.17    114.47 o
  -2   2   9      726.63      743.44     23.51 o
  -1   2   9     1824.39     1723.12     37.09 o
   0   2   9     2742.29     2708.17     44.56 o
   1   2   9      153.64      169.05      9.81 o
   2   2   9     1206.08     1197.44     50.63 o
   3   2   9     1784.90     1768.03     51.29 o
   4   2   9       43.42       58.07     16.30 o
   5   2   9      723.16      676.71     66.93 o
   6   2   9       59.45       24.52     64.58 o
  -7   3   9       31.82      -19.11     36.11 o
  -6   3   9       13.36       -6.63     27.38 o
  -5   3   9        0.33       35.66     22.45 o
  -4   3   9       10.62        5.78     10.98 o
  -3   3   9       51.10       45.47     17.78 o
  -2   3   9      265.60      283.24     10.24 o
  -1   3   9      156.05      177.58     13.92 o
   0   3   9        1.90       -1.04      7.10 o
   1   3   9       18.74       27.56      9.69 o
   2   3   9      131.63      124.80     12.12 o
   3   3   9        0.76      -11.21     11.21 o
   4   3   9        6.58       18.91     28.98 o
   5   3   9       15.98       43.00     53.65 o
   6   3   9        8.72      -23.51     36.08 o
  -7   4   9      124.39       73.48     41.34 o
  -6   4   9      185.28      118.31     29.59 o
  -5   4   9        4.70       32.44     21.21 o
  -4   4   9     1301.90     1341.44     51.09 o
  -3   4   9      849.07      838.92     37.16 o
  -2   4   9      389.17      397.42     12.33 o
  -1   4   9     1586.93     1553.22     53.29 o
   0   4   9     1175.64     1043.31     30.38 o
   1   4   9       46.28       60.97     12.60 o
   2   4   9     1484.76     1393.44     63.86 o
   3   4   9     1210.91     1261.22     45.86 o
   4   4   9       68.47       69.02     34.07 o
   5   4   9      453.68      399.63     44.43 o
  -7   5   9        2.78      -32.96     32.96 o
  -6   5   9       42.98       29.51     31.41 o
  -5   5   9     1917.61     1892.96     83.59 o
  -4   5   9       41.53       44.13     17.78 o
  -3   5   9     1182.42     1173.85     68.94 o
  -2   5   9     1355.60     1381.31     39.06 o
  -1   5   9      653.80      711.32     30.45 o
   0   5   9     1259.29     1240.04     39.85 o
   1   5   9     2718.60     2569.35     71.41 o
   2   5   9      313.20      307.05     27.13 o
   3   5   9      629.27      625.79     27.88 o
   4   5   9     1299.75     1318.53     77.05 o
   5   5   9      113.11       74.77     35.90 o
  -7   6   9        0.78        2.17     33.79 o
  -6   6   9       28.29       51.56     28.05 o
  -5   6   9       74.15       73.57     21.69 o
  -4   6   9        0.06       -5.89     18.36 o
  -3   6   9      313.82      288.90     16.51 o
  -2   6   9       38.05       35.77     11.90 o
  -1   6   9        0.59       -1.47      4.99 o
   0   6   9      936.13      969.67     38.49 o
   1   6   9      325.16      311.29     20.71 o
   2   6   9       10.59       -8.89     20.57 o
   3   6   9        1.24      -19.08     29.87 o
   4   6   9        0.19      -10.02     27.38 o
   5   6   9       10.52       94.74     44.61 o
  -6   7   9      162.27      179.73     35.57 o
  -5   7   9     1239.05     1287.68     66.66 o
  -4   7   9       28.29       16.56     23.00 o
  -3   7   9     1113.68     1122.23     46.73 o
  -2   7   9     2149.04     2189.51     75.11 o
  -1   7   9      167.76      153.76      8.60 o
   0   7   9     2645.83     2664.12    107.08 o
   1   7   9     1681.54     1676.54     58.74 o
   2   7   9      276.78      238.00     41.77 o
   3   7   9      746.75      728.92     50.27 o
   4   7   9      809.66      808.79     56.58 o
   5   7   9       22.14       22.98     34.78 o
  -6   8   9       27.82       65.37     30.98 o
  -5   8   9       54.10       49.13     45.81 o
  -4   8   9      406.67      357.27     30.53 o
  -3   8   9      255.30      235.10     28.24 o
  -2   8   9      185.81      151.60     13.37 o
  -1   8   9     1644.41     1754.09     81.79 o
   0   8   9      211.19      177.59     17.85 o
   1   8   9      213.49      167.87     18.07 o
   2   8   9      651.27      622.81     40.89 o
   3   8   9     1136.11     1124.72     67.53 o
   4   8   9        0.98       23.61     29.67 o
   5   8   9      385.18      332.86     50.32 o
  -6   9   9       27.47      -20.47     37.88 o
  -5   9   9        1.48      -10.17     36.23 o
  -4   9   9       39.40       35.09     29.98 o
  -3   9   9      121.27      111.36     22.27 o
  -2   9   9      486.58      458.40     23.01 o
  -1   9   9        0.78        4.16     10.08 o
   0   9   9       74.28       66.48      7.69 o
   1   9   9      200.84      174.94     19.13 o
   2   9   9      158.52      169.97     41.29 o
   3   9   9      233.47      140.55     32.02 o
   4   9   9       20.59       33.82     35.34 o
   5   9   9        8.12       72.79     43.71 o
  -6  10   9       85.12      106.95     39.36 o
  -5  10   9        4.69      -11.94     28.44 o
  -4  10   9      356.48      382.45     34.46 o
  -3  10   9      375.92      404.10     29.64 o
  -2  10   9      194.29      195.95     27.40 o
  -1  10   9     1033.29     1112.17     84.67 o
   0  10   9      334.47      341.51     25.59 o
   1  10   9       59.78       47.65     18.76 o
   2  10   9      447.61      462.96     57.45 o
   3  10   9      147.98      209.35     50.24 o
   4  10   9        1.00       63.85     51.48 o
  -5  11   9      627.31      644.34     54.89 o
  -4  11   9       36.54       13.52     46.19 o
  -3  11   9      197.64      126.02     23.37 o
  -2  11   9      908.00      930.65    129.53 o
  -1  11   9      468.07      420.97     27.93 o
   0  11   9      586.98      568.88     43.16 o
   1  11   9     1145.40     1207.82     72.91 o
   2  11   9      110.22      131.33     33.36 o
   3  11   9      402.25      444.26     54.26 o
   4  11   9      405.01      444.59     60.60 o
  -5  12   9       69.29       77.75     37.60 o
  -4  12   9        8.89       27.10     29.34 o
  -3  12   9       56.27       62.33     35.09 o
  -2  12   9        1.86        8.03     17.51 o
  -1  12   9        4.73      -13.22     20.38 o
   0  12   9       83.05      126.17     34.55 o
   1  12   9       38.24       59.45     27.47 o
   2  12   9       18.99       19.27     28.11 o
   3  12   9        4.47       -2.28     37.32 o
  -4  13   9        0.32       15.18     38.64 o
  -3  13   9      226.01      178.66     35.14 o
  -2  13   9      227.66      293.26     40.74 o
  -1  13   9       72.34      136.04     37.89 o
   0  13   9      585.01      657.44     51.86 o
   1  13   9      551.94      710.65     62.65 o
   2  13   9       13.29       28.30     32.72 o
   3  13   9       70.79       24.90     42.49 o
  -4  14   9      113.73       39.50     40.79 o
  -3  14   9      274.29      128.67     81.71 o
  -2  14   9        0.16      -26.71     29.54 o
  -1  14   9      324.88      460.37     74.44 o
   0  14   9       28.87       90.11     34.36 o
   1  14   9       63.40       53.65     60.53 o
   2  14   9      217.96      235.01     47.89 o
  -3  15   9        5.78      118.37     97.49 o
  -2  15   9       27.87       50.80     45.20 o
  -1  15   9      125.68      106.69     43.75 o
   0  15   9      149.67      143.94     49.39 o
   1  15   9        1.18      -15.64     45.86 o
  -2  16   9      174.53      176.21     73.81 o
  -1  16   9       38.41       73.92     39.43 o
   0  16   9      184.07      228.97     43.76 o
  -7   0  10      359.60      267.64     73.43 o
  -6   0  10       11.26       88.92     54.57 o
  -5   0  10      172.14      141.76     33.01 o
  -4   0  10     3878.67     4172.70    196.33 o
  -3   0  10     1352.27     1320.24     46.45 o
  -2   0  10     1572.27     1527.05     67.84 o
  -1   0  10     5281.90     5355.06    207.75 o
   0   0  10       17.26       16.60      6.47 o
   1   0  10       21.24       27.60      7.88 o
   2   0  10     2755.28     2898.95    228.78 o
   3   0  10      869.45      843.39     44.77 o
   4   0  10      636.48      571.46     67.46 o
   5   0  10      686.75      611.50     81.90 o
  -7   1  10       87.58       83.93     56.64 o
  -6   1  10        7.28      -23.03     50.72 o
  -5   1  10      134.11      129.91     34.55 o
  -4   1  10        8.34       15.32     16.00 o
  -3   1  10      325.62      299.77     14.80 o
  -2   1  10      350.07      304.87     13.86 o
  -1   1  10      240.89      255.07      9.56 o
   0   1  10     1930.46     2022.35     47.31 o
   1   1  10     1442.89     1525.65     77.32 o
   2   1  10        8.72        5.47      6.37 o
   3   1  10      197.60      183.56     16.72 o
   4   1  10      221.18      176.95     18.88 o
   5   1  10      122.31       82.87     45.19 o
  -7   2  10       55.99       70.54     72.13 o
  -6   2  10       16.70       12.85     29.36 o
  -5   2  10        5.74       -3.83     19.09 o
  -4   2  10      433.81      417.65     29.70 o
  -3   2  10        2.61       -0.88     10.49 o
  -2   2  10      179.87      149.85      8.62 o
  -1   2  10     1661.63     1683.37     38.77 o
   0   2  10      409.94      418.02     15.35 o
   1   2  10      410.15      455.45     19.25 o
   2   2  10     1053.24     1093.68     41.81 o
   3   2  10      355.58      354.95     22.13 o
   4   2  10       81.23       77.23     19.80 o
   5   2  10       43.27       43.96     28.38 o
  -7   3  10       34.31       -6.55     35.90 o
  -6   3  10       98.19      116.04     35.38 o
  -5   3  10     1382.50     1438.56     65.12 o
  -4   3  10      368.25      365.53     32.75 o
  -3   3  10     2768.60     2750.71    100.71 o
  -2   3  10     2300.75     2338.64     45.31 o
  -1   3  10      148.44      150.55      7.96 o
   0   3  10     2108.63     1905.96     50.97 o
   1   3  10     1352.89     1377.05     51.47 o
   2   3  10     1203.72     1168.23     44.04 o
   3   3  10      636.53      663.01     51.29 o
   4   3  10      756.10      775.28     63.84 o
   5   3  10        2.70      -22.52     22.52 o
  -7   4  10      153.48      129.01     39.16 o
  -6   4  10        3.68       20.61     30.40 o
  -5   4  10      122.86      149.27     27.95 o
  -4   4  10      435.32      458.08     26.30 o
  -3   4  10      204.22      205.06     14.41 o
  -2   4  10      331.47      338.90     13.38 o
  -1   4  10      797.43      790.52     35.34 o
   0   4  10      614.73      584.01     25.09 o
   1   4  10       35.49       42.11     12.25 o
   2   4  10      671.25      645.40     36.74 o
   3   4  10     1317.30     1307.49     75.19 o
   4   4  10       35.72       38.37     25.62 o
   5   4  10      251.20      248.01     69.15 o
  -7   5  10        2.77        8.80     33.46 o
  -6   5  10      120.61      103.66     34.38 o
  -5   5  10       17.18       34.50     59.28 o
  -4   5  10      114.65      115.46     23.78 o
  -3   5  10      506.43      479.81     20.51 o
  -2   5  10        4.31        3.60      7.08 o
  -1   5  10      111.07      103.82      7.48 o
   0   5  10      920.13      834.55     31.78 o
   1   5  10      107.14       95.76     14.14 o
   2   5  10      547.14      538.59     29.57 o
   3   5  10      493.86      420.16     48.74 o
   4   5  10       18.62        8.54     24.32 o
   5   5  10       29.31       65.78     31.76 o
  -7   6  10      125.46       57.80     40.85 o
  -6   6  10        6.31       12.31     34.01 o
  -5   6  10      171.96      160.68     30.83 o
  -4   6  10     1077.66     1116.10     51.58 o
  -3   6  10     4182.39     4196.45     96.60 o
  -2   6  10     3826.79     4239.31    170.52 o
  -1   6  10     3143.85     3212.55     91.54 o
   0   6  10       30.54       27.22     13.34 o
   1   6  10      126.83      132.04     17.78 o
   2   6  10     2408.42     2623.22    162.95 o
   3   6  10      297.19      311.13     50.04 o
   4   6  10      539.09      586.92     50.83 o
   5   6  10      649.63      535.37     55.68 o
  -6   7  10      131.27      128.21     41.14 o
  -5   7  10      127.93       81.81     26.57 o
  -4   7  10       22.53       20.91     17.83 o
  -3   7  10      269.09      250.64     38.03 o
  -2   7  10       11.17        8.59      7.98 o
  -1   7  10        0.68        1.70      7.15 o
   0   7  10      757.82      647.98     37.15 o
   1   7  10      783.01      819.12     38.56 o
   2   7  10        8.24       14.02     15.62 o
   3   7  10      140.40      132.58     73.43 o
   4   7  10       55.78       14.01     40.90 o
   5   7  10        0.77       30.05     35.02 o
  -6   8  10        0.07       -7.70     30.62 o
  -5   8  10       13.84       -3.48     23.96 o
  -4   8  10       89.26      129.43     27.03 o
  -3   8  10      102.42       86.95     18.67 o
  -2   8  10     1296.78     1257.49     41.24 o
  -1   8  10      313.50      287.38     16.81 o
   0   8  10       36.34       22.84     10.15 o
   1   8  10      138.91      127.30     18.35 o
   2   8  10      243.41      290.62     36.76 o
   3   8  10       89.40       69.47     28.25 o
   4   8  10       28.70      -19.43     29.66 o
  -6   9  10      189.77      172.90     41.74 o
  -5   9  10      150.80      170.83     33.34 o
  -4   9  10       20.82       31.52     29.13 o
  -3   9  10      987.41      999.13     44.58 o
  -2   9  10      527.69      580.51     37.68 o
  -1   9  10       34.49       26.23     29.66 o
   0   9  10      800.32      848.80     65.76 o
   1   9  10      806.60      843.57     39.56 o
   2   9  10      139.75      151.67     33.13 o
   3   9  10      630.07      707.25    104.27 o
   4   9  10      156.78       76.16     45.09 o
  -6  10  10       73.69       61.72     44.68 o
  -5  10  10        6.18       30.39     57.17 o
  -4  10  10      187.91      131.27     27.53 o
  -3  10  10      229.68      195.43     25.49 o
  -2  10  10      177.49      148.20     21.50 o
  -1  10  10      800.97      797.34     37.13 o
   0  10  10      164.97      161.66     39.84 o
   1  10  10       18.28       50.45     18.86 o
   2  10  10      799.63      886.24     60.08 o
   3  10  10      136.79      140.87     41.69 o
   4  10  10       39.77       40.51     40.08 o
  -5  11  10       16.20       46.77     32.82 o
  -4  11  10        0.73        2.67     40.66 o
  -3  11  10      113.48      120.85     21.83 o
  -2  11  10       54.38       58.11     19.01 o
  -1  11  10      113.48       51.59     30.89 o
   0  11  10      358.00      454.49     95.32 o
   1  11  10      190.84      192.36     38.25 o
   2  11  10       79.52       63.65     31.92 o
   3  11  10       15.83        5.83     41.40 o
   4  11  10        5.21      -40.31     40.31 o
  -5  12  10       90.41      140.26     52.89 o
  -4  12  10      681.93      703.05    102.59 o
  -3  12  10      190.07      189.62     28.24 o
  -2  12  10      412.34      501.71     72.18 o
  -1  12  10      901.31      998.22     63.72 o
   0  12  10       11.59        4.58     35.37 o
   1  12  10       21.86       -6.28     32.77 o
   2  12  10      797.85      872.66     66.28 o
   3  12  10      162.58      254.84    101.87 o
  -4  13  10        8.19      -40.90     56.20 o
  -3  13  10       39.54        8.57     72.37 o
  -2  13  10      116.93      181.07     44.04 o
  -1  13  10        2.32      -26.91     26.91 o
   0  13  10      133.37      131.23     35.79 o
   1  13  10      259.40      278.40     44.50 o
   2  13  10        8.30       -7.28     48.94 o
   3  13  10       52.63       68.33     49.11 o
  -4  14  10       64.50      113.85     67.27 o
  -3  14  10        7.10      -74.30     79.49 o
  -2  14  10      111.10      161.26     45.50 o
  -1  14  10      132.36      150.35     43.28 o
   0  14  10       43.22       63.49     44.98 o
   1  14  10       41.23        6.48     34.42 o
   2  14  10       12.51      -43.70     84.59 o
  -3  15  10      268.96      359.26     91.52 o
  -2  15  10       90.23      112.43     61.93 o
  -1  15  10       11.08       53.18     35.84 o
   0  15  10      292.63      281.52     62.51 o
   1  15  10       96.07       73.52     44.34 o
  -7   1  11        2.44      -24.67     38.51 o
  -6   1  11      441.92      458.92     42.81 o
  -5   1  11      277.91      287.91     48.22 o
  -4   1  11      252.71      256.44     26.03 o
  -3   1  11     1420.49     1423.31     68.75 o
  -2   1  11      426.76      415.44     19.10 o
  -1   1  11       12.62       12.56      5.50 o
   0   1  11     3650.13     3814.22     78.60 o
   1   1  11      784.12      849.16     20.45 o
   2   1  11      642.62      608.50     20.82 o
   3   1  11      521.76      560.24     58.25 o
   4   1  11      297.57      295.16     47.04 o
   5   1  11        6.85      -18.69     48.26 o
  -7   2  11       30.18       51.34     34.28 o
  -6   2  11       63.62       36.16     25.67 o
  -5   2  11      481.09      456.51     37.43 o
  -4   2  11      399.53      404.35     29.08 o
  -3   2  11        7.74       -3.69     10.08 o
  -2   2  11     1052.21     1011.39     34.51 o
  -1   2  11     3755.51     3954.93    123.20 o
   0   2  11      243.11      248.90     15.84 o
   1   2  11     2091.49     2161.32     52.01 o
   2   2  11     1007.67     1100.43     39.82 o
   3   2  11        5.17        4.24     11.71 o
   4   2  11      668.55      671.90     49.60 o
   5   2  11      354.78      280.46     50.28 o
  -7   3  11        9.61        0.74     34.35 o
  -6   3  11        1.11       -3.85     28.06 o
  -5   3  11      127.79      122.21     22.73 o
  -4   3  11       21.12       18.71     20.09 o
  -3   3  11        0.92       -9.75      9.75 o
  -2   3  11        7.83        5.04      7.38 o
  -1   3  11        1.12       -1.67      4.78 o
   0   3  11       64.34       63.60     11.72 o
   1   3  11      174.42      184.39     15.25 o
   2   3  11      413.03      422.05     27.80 o
   3   3  11       40.28       37.30     16.81 o
   4   3  11        5.50        3.48     22.59 o
   5   3  11       36.60       66.59     29.17 o
  -7   4  11      213.14      284.88     91.93 o
  -6   4  11       48.25       82.76     29.67 o
  -5   4  11      660.23      558.84     41.68 o
  -4   4  11      515.13      531.74     35.57 o
  -3   4  11       75.88       66.93     11.59 o
  -2   4  11     1304.64     1303.24     39.29 o
  -1   4  11     2142.53     2253.42     87.13 o
   0   4  11      456.03      465.19     38.47 o
   1   4  11     1697.22     1628.80     53.10 o
   2   4  11      390.23      392.84     25.84 o
   3   4  11       45.00       10.54     29.34 o
   4   4  11      330.83      314.64     32.62 o
   5   4  11      352.94      310.41     36.22 o
  -7   5  11       10.89      -27.47     48.94 o
  -6   5  11      162.18      219.80     68.47 o
  -5   5  11      164.15      163.41     40.52 o
  -4   5  11      130.75      125.65     26.86 o
  -3   5  11      342.88      316.11     18.09 o
  -2   5  11     2271.36     2390.11     63.93 o
  -1   5  11       28.28       31.40     10.14 o
   0   5  11     3643.78     3503.85     97.82 o
   1   5  11      579.16      665.42     33.69 o
   2   5  11      467.94      473.95     29.05 o
   3   5  11      447.81      459.26     41.76 o
   4   5  11      407.49      381.41     33.54 o
   5   5  11       36.38       19.86     50.69 o
  -6   6  11        3.26       26.29     33.11 o
  -5   6  11       18.21       17.83     26.09 o
  -4   6  11      107.30       93.36     23.33 o
  -3   6  11      339.26      274.36     24.75 o
  -2   6  11      185.05      163.35     14.89 o
  -1   6  11       79.06       72.56     11.18 o
   0   6  11      183.69      179.71     36.39 o
   1   6  11       65.77       37.66     24.67 o
   2   6  11        8.43       30.64     16.07 o
   3   6  11       22.48       22.93     34.24 o
   4   6  11        4.97       -4.76     22.35 o
   5   6  11        0.19        8.69     33.35 o
  -6   7  11      160.20      157.99     57.94 o
  -5   7  11       20.52       21.47     45.18 o
  -4   7  11      172.92      184.91     31.36 o
  -3   7  11      312.67      386.95     35.49 o
  -2   7  11      409.38      411.98     20.23 o
  -1   7  11      453.96      472.30     29.05 o
   0   7  11     1567.12     1517.34     71.62 o
   1   7  11      114.67      115.18     18.65 o
   2   7  11      408.17      377.63     32.90 o
   3   7  11      249.59      268.46     27.26 o
   4   7  11       17.27      -25.00     34.73 o
  -6   8  11        0.93      -31.46     38.91 o
  -5   8  11      301.89      243.38     37.86 o
  -4   8  11      465.82      470.09     37.69 o
  -3   8  11        3.38       19.34     15.44 o
  -2   8  11     1398.52     1405.53     55.18 o
  -1   8  11      979.23      930.41     30.67 o
   0   8  11       18.17       32.49     16.52 o
   1   8  11      919.43     1019.14     46.09 o
   2   8  11      808.41      919.20     80.69 o
   3   8  11        0.23       36.01     28.80 o
   4   8  11      496.17      410.91     79.64 o
  -6   9  11        5.41       43.35     37.47 o
  -5   9  11      134.81       93.12     29.30 o
  -4   9  11       15.50       -7.77     30.04 o
  -3   9  11       23.70       14.62     18.46 o
  -2   9  11        2.10       15.18     16.13 o
  -1   9  11        2.68       26.91     23.37 o
   0   9  11       58.88       49.96     16.15 o
   1   9  11      376.79      376.25     29.93 o
   2   9  11        0.22       14.35     18.86 o
   3   9  11       13.36       11.03     25.15 o
   4   9  11       10.83      -35.10     35.10 o
  -5  10  11      385.85      330.89     61.64 o
  -4  10  11       95.01       69.88     24.39 o
  -3  10  11        3.53       31.38     27.90 o
  -2  10  11      388.37      424.47     44.31 o
  -1  10  11      732.24      764.25     80.55 o
   0  10  11       50.55       59.42     25.99 o
   1  10  11      993.86     1170.65     70.63 o
   2  10  11      298.48      329.42     31.00 o
   3  10  11        1.89      -14.42     27.69 o
   4  10  11      200.82      231.50     56.44 o
  -5  11  11        3.28       30.48     83.39 o
  -4  11  11       10.17       14.04     25.86 o
  -3  11  11      592.67      622.80     41.85 o
  -2  11  11      158.72      167.81     37.68 o
  -1  11  11        2.76       38.12     27.53 o
   0  11  11      700.35      813.35     71.65 o
   1  11  11      400.14      350.17     40.86 o
   2  11  11      292.54      322.61     43.38 o
   3  11  11       71.06       19.46     34.35 o
  -4  12  11       18.30      -13.38     51.87 o
  -3  12  11        6.76        8.02     31.64 o
  -2  12  11        1.23      -33.67     33.78 o
  -1  12  11       21.16       28.40     51.20 o
   0  12  11        8.02       16.72     30.51 o
   1  12  11        0.66        6.21     36.12 o
   2  12  11        6.51      -23.46     39.77 o
   3  12  11       90.40      134.81     54.27 o
  -4  13  11       51.45      132.62     81.61 o
  -3  13  11      252.89      277.46     58.32 o
  -2  13  11        2.77      -35.07     35.07 o
  -1  13  11       73.02       75.45     37.36 o
   0  13  11      461.41      516.89     53.85 o
   1  13  11        5.27      113.88     43.63 o
   2  13  11       71.30       40.92     41.22 o
  -3  14  11      181.73       46.39     65.25 o
  -2  14  11      565.03      607.43     59.88 o
  -1  14  11      301.61      345.55     48.55 o
   0  14  11       57.69       68.65     58.32 o
   1  14  11      420.24      509.88     58.43 o
  -2  15  11       21.47       17.77     41.26 o
  -1  15  11        2.19        5.30     78.24 o
   0  15  11        4.72       76.50     45.10 o
  -7   0  12       21.35       89.60     52.64 o
  -6   0  12       43.20       58.22     36.96 o
  -5   0  12      461.93      532.87     54.28 o
  -3   0  12     2080.08     2210.93     83.11 o
  -2   0  12     2026.46     2057.13    131.15 o
  -1   0  12      555.53      612.80     45.33 o
   0   0  12      191.00      182.82     13.42 o
   1   0  12      682.61      707.34     62.72 o
   2   0  12      974.59     1004.19     49.90 o
   3   0  12      649.46      678.68     45.55 o
   4   0  12      975.25     1064.30     94.12 o
   5   0  12       15.17       34.74     52.06 o
  -7   1  12       74.00       97.95     41.76 o
  -6   1  12       73.38       99.58     34.03 o
  -5   1  12       43.81       27.42     23.90 o
  -4   1  12      159.29      119.46     26.47 o
  -3   1  12       52.95       64.19     17.53 o
  -2   1  12      174.22      159.02     10.70 o
  -1   1  12      664.86      669.91     36.97 o
   0   1  12      701.18      734.57     19.31 o
   1   1  12      180.06      199.62     10.50 o
   2   1  12      796.80      823.51     31.23 o
   3   1  12      636.09      624.25     68.67 o
   4   1  12        0.88       11.48     28.39 o
   5   1  12        1.93       24.81     43.58 o
  -7   2  12       20.34       37.79     47.69 o
  -6   2  12       12.37      -16.71     26.00 o
  -5   2  12      182.43      200.86     33.41 o
  -4   2  12       78.98       61.55     19.70 o
  -3   2  12        1.85       24.78     94.18 o
  -2   2  12      343.00      328.16     14.78 o
  -1   2  12       84.74       85.57      8.38 o
   0   2  12      579.57      602.42     22.65 o
   1   2  12      310.77      322.41     19.64 o
   2   2  12     1018.55     1082.73     63.80 o
   3   2  12      209.29      145.61     28.94 o
   4   2  12      180.09      163.45     28.38 o
   5   2  12        7.17       -0.63     32.00 o
  -7   3  12      181.67      175.89     82.91 o
  -6   3  12      698.67      647.40     47.06 o
  -5   3  12      420.03      419.31     52.35 o
  -4   3  12      741.34      779.96     39.76 o
  -3   3  12     1366.58     1404.43     39.87 o
  -2   3  12      112.53      108.41      9.04 o
  -1   3  12     1309.98     1377.47     46.31 o
   0   3  12     2562.94     2516.26     66.89 o
   1   3  12       34.96       42.34     13.42 o
   2   3  12      536.64      623.83     32.76 o
   3   3  12     1489.85     1441.16     71.43 o
   4   3  12        5.03       -1.23     20.39 o
   5   3  12      280.84      192.21     44.26 o
  -7   4  12      113.01       89.80     50.27 o
  -6   4  12        1.23       32.56     28.57 o
  -5   4  12      243.81      244.41     31.52 o
  -4   4  12      224.06      248.29     56.20 o
  -3   4  12        8.10       10.29     12.32 o
  -2   4  12      285.60      256.72     13.83 o
  -1   4  12      538.19      569.28     31.11 o
   0   4  12      675.25      645.17     42.17 o
   1   4  12      814.54      762.37     54.25 o
   2   4  12      378.72      386.27     33.22 o
   3   4  12       71.61       57.84     19.62 o
   4   4  12      106.68       82.17     27.57 o
   5   4  12        6.01      -54.43     54.43 o
  -6   5  12      124.25       67.46     30.86 o
  -5   5  12       36.15       58.15     22.70 o
  -4   5  12      202.38      189.22     25.76 o
  -3   5  12      275.40      298.11     21.77 o
  -2   5  12       23.00       23.86      6.81 o
  -1   5  12      553.58      560.00     26.34 o
   0   5  12      631.86      685.30     35.58 o
   1   5  12        0.87       11.86     14.84 o
   2   5  12     1044.96     1055.71     46.03 o
   3   5  12      141.84      120.01     25.84 o
   4   5  12        2.64       22.76     24.98 o
  -6   6  12      157.99       96.15     37.20 o
  -5   6  12      233.38      261.89     35.48 o
  -4   6  12       85.43      110.49     28.34 o
  -3   6  12      470.21      478.98     28.40 o
  -2   6  12     1118.71     1159.56     35.64 o
  -1   6  12      159.70      152.73     19.37 o
   0   6  12      184.71      149.32     17.30 o
   1   6  12     1808.32     1907.21     84.62 o
   2   6  12      241.29      244.19     64.18 o
   3   6  12      340.33      330.58     31.77 o
   4   6  12      473.46      489.17     44.20 o
  -6   7  12      125.12       97.25     48.54 o
  -5   7  12       45.94       35.55     29.11 o
  -4   7  12       14.14       -0.47     26.47 o
  -3   7  12      731.00      755.85     37.74 o
  -2   7  12        0.91       -3.89     10.71 o
  -1   7  12      378.97      347.42     55.30 o
   0   7  12      563.62      530.24     49.56 o
   1   7  12       17.79       34.78     15.08 o
   2   7  12      146.34      183.53     24.46 o
   3   7  12      521.92      571.17     38.54 o
   4   7  12       16.47       -1.05     27.42 o
  -6   8  12       43.26       21.24     42.64 o
  -5   8  12       63.25       81.31     32.63 o
  -4   8  12        1.23       27.92     31.73 o
  -3   8  12       16.25       15.43     20.83 o
  -2   8  12      105.48      113.81     18.00 o
  -1   8  12       56.83       41.29     22.94 o
   0   8  12        8.84       15.12     16.61 o
   1   8  12      700.70      643.49     41.68 o
   2   8  12       10.92       16.41     21.30 o
   3   8  12       13.03       40.72     24.68 o
   4   8  12       50.98        7.73     32.60 o
  -5   9  12       25.27       44.51     29.53 o
  -4   9  12      387.43      391.01     42.35 o
  -3   9  12     1390.90     1496.31     71.23 o
  -2   9  12       16.94       11.52     36.71 o
  -1   9  12     1069.92     1221.05    105.86 o
   0   9  12      977.75     1026.86     60.98 o
   1   9  12      105.83       87.46     20.90 o
   2   9  12      790.33      813.28     45.86 o
   3   9  12      527.33      624.28     47.90 o
  -5  10  12       20.67       15.43     45.18 o
  -4  10  12       77.83       27.50     32.55 o
  -3  10  12        0.93       15.16     35.27 o
  -2  10  12      131.82      155.61     34.65 o
  -1  10  12       17.52       45.80     28.97 o
   0  10  12        9.38       61.79     38.99 o
   1  10  12      137.62      221.49     51.68 o
   2  10  12      333.35      304.37     73.33 o
   3  10  12        1.86       42.19     37.03 o
  -5  11  12        7.51      -19.25     57.84 o
  -4  11  12       65.31      154.65     79.01 o
  -3  11  12        2.11       10.59     46.24 o
  -2  11  12       15.53       -7.66     28.31 o
  -1  11  12      152.75      150.87     34.36 o
   0  11  12       15.56      -13.37     27.11 o
   1  11  12       34.25       79.86     36.79 o
   2  11  12      288.20      319.01     46.82 o
   3  11  12       74.43       86.18     42.66 o
  -4  12  12      134.96       15.11     55.24 o
  -3  12  12      141.48      151.47     42.91 o
  -2  12  12      574.32      767.72     61.75 o
  -1  12  12       57.33       72.25     32.83 o
   0  12  12       23.28      -29.05     30.09 o
   1  12  12      241.19      253.31     46.79 o
   2  12  12       85.23       56.36     69.58 o
  -4  13  12       22.93      115.49     69.68 o
  -3  13  12       85.07       75.39     42.43 o
  -2  13  12       88.18      111.12     51.34 o
  -1  13  12      205.32      260.29     48.99 o
   0  13  12      203.05      293.97     53.12 o
   1  13  12       89.40      103.39     41.67 o
  -3  14  12       64.34       -6.80     45.33 o
  -2  14  12        4.60      -15.83     38.57 o
  -1  14  12        0.30      141.94     56.88 o
   0  14  12       68.75       88.19     39.54 o
   1  14  12       27.84       38.63     36.81 o
  -7   1  13       49.26       74.31     39.58 o
  -6   1  13      242.53      257.48     36.53 o
  -5   1  13      409.13      374.74     54.09 o
  -4   1  13      451.15      509.43     33.22 o
  -3   1  13      503.11      487.72     20.90 o
  -2   1  13      462.40      420.43     28.92 o
  -1   1  13     1747.09     1815.50     83.31 o
   0   1  13      774.95      855.39     28.60 o
   1   1  13     1060.48     1098.77     39.80 o
   2   1  13      397.25      408.57     25.69 o
   3   1  13      412.73      351.15     43.08 o
   4   1  13       26.60       51.46     36.93 o
  -7   2  13        4.26       38.30     36.09 o
  -6   2  13        3.92        2.11     34.69 o
  -5   2  13      876.92      919.83     55.46 o
  -4   2  13       48.02       96.99     37.00 o
  -3   2  13      667.92      679.69     31.96 o
  -2   2  13      981.48      981.94     43.00 o
  -1   2  13       84.11       97.07     47.34 o
   0   2  13      122.75      125.08     11.61 o
   1   2  13     1319.85     1369.52     79.95 o
   2   2  13      477.15      487.88     30.96 o
   3   2  13      401.77      461.22     50.72 o
   4   2  13      466.50      421.04     49.33 o
  -6   3  13       94.58      100.79     72.90 o
  -5   3  13       23.10       14.81     20.95 o
  -4   3  13        4.49       13.16     20.84 o
  -3   3  13        0.12       -6.84     10.53 o
  -2   3  13        4.12        5.36      8.36 o
  -1   3  13        2.08        5.54     11.09 o
   0   3  13       45.59       30.82     15.43 o
   1   3  13       32.72       21.90     16.81 o
   2   3  13        6.97       26.88     24.76 o
   3   3  13        7.36        5.76     19.50 o
   4   3  13       49.52       36.81     36.42 o
  -6   4  13       42.63       56.71     33.01 o
  -5   4  13      445.60      431.50     42.51 o
  -4   4  13      145.87      102.21     18.92 o
  -3   4  13      932.62      952.88     67.81 o
  -2   4  13      847.95      861.63     26.97 o
  -1   4  13        0.61        6.59      7.99 o
   0   4  13      213.33      201.30     20.99 o
   1   4  13     1395.03     1434.96     52.31 o
   2   4  13      106.68      125.62     21.50 o
   3   4  13      352.92      336.94     39.22 o
   4   4  13      452.74      422.85     61.45 o
  -6   5  13      284.39      271.81     70.16 o
  -5   5  13      171.22      144.67     26.95 o
  -4   5  13     1083.44     1085.02     47.53 o
  -3   5  13       35.82       27.37     15.67 o
  -2   5  13       77.55       64.21     12.35 o
  -1   5  13     1723.74     1756.26     88.40 o
   0   5  13      594.83      533.22     30.73 o
   1   5  13      393.33      386.72     26.19 o
   2   5  13      518.50      557.13     39.30 o
   3   5  13      284.95      338.76     32.41 o
   4   5  13      125.36       76.57     43.26 o
  -6   6  13        4.31       14.65     79.16 o
  -5   6  13        1.30       10.30     31.69 o
  -4   6  13        4.98        2.09     24.04 o
  -3   6  13      389.10      357.26     25.61 o
  -2   6  13       97.83       90.21     11.11 o
  -1   6  13       12.07       32.13     18.76 o
   0   6  13       50.62       54.74     19.71 o
   1   6  13        0.47        5.48     17.02 o
   2   6  13      199.63      178.77     23.74 o
   3   6  13        1.87       -2.77     29.50 o
   4   6  13       19.00        2.87     37.29 o
  -6   7  13       52.55        8.00     46.64 o
  -5   7  13       48.11       17.20     26.16 o
  -4   7  13      981.13     1004.37     51.29 o
  -3   7  13      106.16       57.47     17.41 o
  -2   7  13        3.59      -19.32     25.93 o
  -1   7  13      536.48      541.24     34.30 o
   0   7  13      199.93      170.09     19.37 o
   1   7  13       16.22       -9.31     17.03 o
   2   7  13      970.61      968.11     67.29 o
   3   7  13       71.66       67.97     33.63 o
   4   7  13       39.09       60.26     32.45 o
  -6   8  13        3.19       13.98     42.05 o
  -5   8  13      245.08      216.96     35.79 o
  -4   8  13      507.30      486.73     42.76 o
  -3   8  13     1075.96     1132.76     52.24 o
  -2   8  13      719.84      739.55     52.07 o
  -1   8  13      179.27      168.13     29.54 o
   0   8  13      412.44      365.59     35.24 o
   1   8  13      979.04     1017.61     88.54 o
   2   8  13       12.28       -6.48     24.23 o
   3   8  13      151.73      103.64     31.09 o
  -5   9  13       43.79       32.95     28.18 o
  -4   9  13        9.71       26.48     23.16 o
  -3   9  13        1.58      -28.81     32.00 o
  -2   9  13       42.92       20.21     26.26 o
  -1   9  13        7.05        0.51     24.88 o
   0   9  13       18.39       21.96     37.98 o
   1   9  13        9.76        5.48     27.04 o
   2   9  13       12.99       32.51     36.54 o
   3   9  13        2.00        4.22     29.38 o
  -5  10  13      163.99      275.34     94.99 o
  -4  10  13        0.41      -16.17     45.42 o
  -3  10  13      284.83      320.32     48.57 o
  -2  10  13      297.76      308.99    101.48 o
  -1  10  13       75.03       75.65     34.64 o
   0  10  13      117.90      169.38     39.89 o
   1  10  13      214.94      275.83     39.23 o
   2  10  13      123.75      164.21     39.75 o
   3  10  13      182.41      185.57     50.33 o
  -4  11  13      135.89      181.70     64.38 o
  -3  11  13      179.37      158.96     39.99 o
  -2  11  13       25.39       26.92     34.47 o
  -1  11  13      612.57      704.13    123.33 o
   0  11  13      489.66      516.28     48.72 o
   1  11  13      231.44      198.11     96.96 o
   2  11  13      111.04      152.79     55.53 o
  -4  12  13       29.36       50.33    130.79 o
  -3  12  13       15.96       29.99     71.31 o
  -2  12  13        4.94       10.10     39.34 o
  -1  12  13       22.19       -0.14     34.59 o
   0  12  13       46.05       69.71     43.36 o
   1  12  13      106.23       71.54     38.33 o
   2  12  13       14.15       35.40     43.03 o
  -3  13  13        9.00      -26.40     49.75 o
  -2  13  13       32.31      103.18     57.89 o
  -1  13  13      166.67      215.76     45.18 o
   0  13  13       76.66      126.39     52.16 o
   1  13  13      143.43      165.21     60.29 o
  -2  14  13       57.55       62.02     41.61 o
  -1  14  13       74.35      115.66     65.68 o
  -6   0  14      102.98      117.70     51.01 o
  -5   0  14       95.08      165.91     69.48 o
  -4   0  14      210.60      223.75     42.54 o
  -3   0  14      504.45      572.37     37.12 o
  -2   0  14     2498.01     2659.29     98.51 o
  -1   0  14      330.94      370.20     41.53 o
   0   0  14     1920.49     1999.60    140.36 o
   1   0  14      736.43      806.24     43.10 o
   2   0  14        0.98      -24.83     31.95 o
   3   0  14      969.29     1115.79    106.54 o
   4   0  14      181.31      168.51     59.48 o
  -6   1  14      126.95      126.19     42.39 o
  -5   1  14      175.84      193.98     34.93 o
  -4   1  14      215.41      235.59     26.49 o
  -3   1  14       98.12       71.27     15.69 o
  -2   1  14       72.56       89.93     14.40 o
  -1   1  14      365.86      385.51     37.12 o
   0   1  14       47.06       46.87     10.18 o
   1   1  14      217.44      178.03     29.12 o
   2   1  14      211.09      233.77     36.88 o
   3   1  14       42.91       55.18     59.28 o
   4   1  14       12.43      -19.82     42.08 o
  -6   2  14      179.02      172.80     34.26 o
  -5   2  14      100.78      110.93     29.92 o
  -4   2  14        4.04      -11.40     18.16 o
  -3   2  14      221.56      179.74     20.95 o
  -2   2  14      409.44      442.00     25.18 o
  -1   2  14      550.08      578.99     25.16 o
   0   2  14      319.15      328.71     27.19 o
   1   2  14       34.91       30.73     30.98 o
   2   2  14       22.87       29.25     18.84 o
   3   2  14      268.51      291.16     44.19 o
   4   2  14       51.19       99.64     47.79 o
  -6   3  14        7.29        2.82     31.18 o
  -5   3  14       15.72        1.39     22.35 o
  -4   3  14      355.90      452.93     30.29 o
  -3   3  14      180.92      149.98     23.42 o
  -2   3  14      469.74      491.17     54.06 o
  -1   3  14     2309.44     2601.56     95.17 o
   0   3  14       98.46       94.40     16.85 o
   1   3  14      132.68      169.64     32.22 o
   2   3  14      641.13      734.33     39.82 o
   3   3  14       96.54       62.83     78.39 o
   4   3  14      239.61      144.79     57.70 o
  -6   4  14      141.96      115.53     36.32 o
  -5   4  14       59.60       50.65     27.95 o
  -4   4  14       52.52       75.73     28.40 o
  -3   4  14      436.51      499.79     24.26 o
  -2   4  14      512.57      525.73     27.77 o
  -1   4  14      851.52      782.52     69.64 o
   0   4  14       11.80       33.58     18.75 o
   1   4  14      440.17      419.79     44.91 o
   2   4  14       40.49        5.53     19.77 o
   3   4  14      282.00      291.65     57.12 o
   4   4  14      140.63       69.53     46.15 o
  -6   5  14        2.60      -16.77     29.34 o
  -5   5  14       42.24       37.49     28.96 o
  -4   5  14       78.86       94.65     23.55 o
  -3   5  14       75.07       87.77     19.21 o
  -2   5  14      214.64      183.79     20.93 o
  -1   5  14       72.41       85.60     20.77 o
   0   5  14        2.38        1.80     28.69 o
   1   5  14      775.92      732.89     41.59 o
   2   5  14       18.39       28.61     23.73 o
   3   5  14       12.17      -11.95     27.06 o
   4   5  14        6.29      -41.14     41.14 o
  -6   6  14      106.18       94.16     38.41 o
  -5   6  14      108.31      106.36     31.71 o
  -4   6  14        8.34      -12.57     20.88 o
  -3   6  14     1791.06     1964.71     71.64 o
  -2   6  14      551.28      523.83     29.25 o
  -1   6  14      206.00      172.87     22.02 o
   0   6  14      895.38      932.65     82.00 o
   1   6  14      423.89      382.68     39.55 o
   2   6  14       47.11       67.67     44.60 o
   3   6  14      648.64      751.94    108.53 o
  -6   7  14       59.34       71.32     50.06 o
  -5   7  14       53.65       30.96     28.26 o
  -4   7  14       28.87       30.70     21.73 o
  -3   7  14      274.87      175.96     46.76 o
  -2   7  14        6.17      -13.93     22.05 o
  -1   7  14      212.79      217.73     35.69 o
   0   7  14      151.70      151.40     25.44 o
   1   7  14      423.23      383.47     37.35 o
   2   7  14      122.15      164.06     45.95 o
   3   7  14       74.14       51.72     29.27 o
  -5   8  14        0.61       86.17     64.72 o
  -4   8  14      164.92      188.65     39.94 o
  -3   8  14      479.46      438.97     45.38 o
  -2   8  14       13.92       20.11     35.58 o
  -1   8  14      105.83       70.57     28.76 o
   0   8  14      205.41      246.29     36.51 o
   1   8  14       34.76       -3.22     29.35 o
   2   8  14       28.36       32.69     25.79 o
   3   8  14      172.46      153.17     35.90 o
  -5   9  14       36.88       70.45     51.68 o
  -4   9  14      156.40      126.96     40.04 o
  -3   9  14       24.37       63.20     36.67 o
  -2   9  14      285.73      323.33     74.58 o
  -1   9  14      767.58      821.35     61.31 o
   0   9  14       75.32       73.76     29.55 o
   1   9  14      366.81      420.54     46.28 o
   2   9  14       57.82       51.42     34.27 o
   3   9  14       13.29       68.40     48.05 o
  -4  10  14        0.01       42.44     71.79 o
  -3  10  14       94.15      161.11     52.93 o
  -2  10  14      167.23      121.88     39.63 o
  -1  10  14        3.22      -29.33     34.28 o
   0  10  14      172.69      159.75     34.17 o
   1  10  14      154.37      200.00     42.59 o
   2  10  14       21.94        5.56     45.09 o
  -4  11  14       15.49       71.22     62.94 o
  -3  11  14        1.21       49.34    114.72 o
  -2  11  14       24.45      104.73     35.96 o
  -1  11  14       93.87       89.83     39.17 o
   0  11  14      106.75       89.27     35.55 o
   1  11  14      104.64      117.92     59.96 o
   2  11  14       15.83      -26.63     37.52 o
  -3  12  14      476.63      656.86     72.19 o
  -2  12  14      371.34      429.09     59.42 o
  -1  12  14       43.95      102.41     83.49 o
   0  12  14      525.60      663.44     62.52 o
   1  12  14      140.27      203.53     45.45 o
  -2  13  14        4.33       11.07     67.70 o
  -1  13  14       31.67       74.26     45.44 o
   0  13  14       12.33      -47.11     47.11 o
  -6   1  15       53.84       13.18     32.05 o
  -5   1  15      208.83      203.81     38.49 o
  -4   1  15      161.37      166.60     26.16 o
  -3   1  15        0.51       12.37     11.86 o
  -2   1  15      384.56      419.17     42.06 o
  -1   1  15      735.91      773.37     43.64 o
   0   1  15      111.07      101.44     22.16 o
   1   1  15     1486.38     1515.04     78.13 o
   2   1  15      365.55      394.77     86.04 o
   3   1  15       34.89       35.85     55.67 o
   4   1  15       59.06       40.78     49.46 o
  -6   2  15      183.49      126.01     36.64 o
  -5   2  15       76.05       79.13     26.41 o
  -4   2  15      509.37      468.99     34.08 o
  -3   2  15      477.46      525.16     25.40 o
  -2   2  15       94.66      104.86     14.10 o
  -1   2  15      656.93      639.04     46.48 o
   0   2  15      847.62      825.41     42.93 o
   1   2  15       95.12       87.74     18.22 o
   2   2  15      480.71      420.61     41.59 o
   3   2  15      268.37      266.20     43.21 o
  -6   3  15        2.05       16.28     31.70 o
  -5   3  15       15.66       17.82     37.97 o
  -4   3  15       23.44       60.35     20.49 o
  -3   3  15      180.54      164.37     15.86 o
  -2   3  15        1.52       -1.68     10.22 o
  -1   3  15        7.61        6.44     16.15 o
   0   3  15        2.21        6.47     18.18 o
   1   3  15       40.39       27.92     18.52 o
   2   3  15       58.48       38.77     28.30 o
   3   3  15        4.18      -23.35     36.73 o
  -6   4  15       44.83       44.97     33.24 o
  -5   4  15        0.80        2.02     28.04 o
  -4   4  15      100.15      106.62     23.00 o
  -3   4  15      378.01      386.27     21.89 o
  -2   4  15       19.52       28.36     25.88 o
  -1   4  15       73.09       80.11     23.44 o
   0   4  15     1025.94     1008.20     50.09 o
   1   4  15      130.34      138.04     21.69 o
   2   4  15      638.37      588.15     41.05 o
   3   4  15      281.33      311.99     44.66 o
  -6   5  15        8.34       -8.11     31.61 o
  -5   5  15      110.01      155.16     30.75 o
  -4   5  15      409.28      395.11     39.53 o
  -3   5  15       11.12       17.41     31.28 o
  -2   5  15      484.67      484.93     36.12 o
  -1   5  15      923.96     1000.00     48.32 o
   0   5  15       74.32       62.13     17.90 o
   1   5  15      196.64      219.74     27.73 o
   2   5  15      588.95      604.46    110.58 o
   3   5  15       15.45        7.29     40.30 o
  -5   6  15       13.15       14.33     52.74 o
  -4   6  15        7.20        3.57     28.72 o
  -3   6  15       33.53       91.47     29.88 o
  -2   6  15       42.08       33.09     25.08 o
  -1   6  15        0.19      -16.18     16.18 o
   0   6  15        0.65       -4.90     19.96 o
   1   6  15      116.41      105.45     32.60 o
   2   6  15       45.51       71.31     27.59 o
   3   6  15       12.25       -5.28     36.82 o
  -5   7  15      176.53      222.50     66.02 o
  -4   7  15      164.36      153.85     37.99 o
  -3   7  15        5.72       -9.07     26.55 o
  -2   7  15      360.90      380.74     49.17 o
  -1   7  15      844.52      897.56     67.80 o
   0   7  15       49.69       64.22     34.93 o
   1   7  15      897.05      961.91     52.70 o
   2   7  15       90.95       75.78     29.06 o
   3   7  15        0.40      -47.01     47.01 o
  -5   8  15       30.90       15.59     49.85 o
  -4   8  15      414.45      366.57     63.52 o
  -3   8  15       41.85       35.93     32.97 o
  -2   8  15       33.79       51.30     29.90 o
  -1   8  15       74.16       74.78     29.68 o
   0   8  15      700.01      811.18     60.19 o
   1   8  15       51.61       18.26     41.84 o
   2   8  15      143.52       95.07     36.85 o
  -4   9  15      108.89       12.78     44.16 o
  -3   9  15        6.68      -38.70     38.70 o
  -2   9  15       10.48      -29.93     45.42 o
  -1   9  15       26.87       50.21     38.31 o
   0   9  15       43.46       53.09     32.39 o
   1   9  15        1.84      -14.83     37.12 o
   2   9  15        9.50       48.72     46.83 o
  -4  10  15       96.79       -6.65     36.81 o
  -3  10  15      159.43      200.30     46.69 o
  -2  10  15       11.50        3.37     31.30 o
  -1  10  15        4.48        4.51     31.39 o
   0  10  15      481.38      502.50     51.49 o
   1  10  15        3.98      -12.27     44.02 o
  -3  11  15       14.16      201.73    179.53 o
  -2  11  15      290.73      349.24     70.11 o
  -1  11  15      224.74      203.79     45.12 o
   0  11  15       59.02      118.31     40.69 o
   1  11  15      444.79      478.29     59.48 o
  -2  12  15        0.81      -26.27     57.55 o
  -1  12  15       34.96       40.90     36.67 o
   0  12  15        1.03       17.31     37.70 o
  -6   0  16      245.44      192.77     53.89 o
  -5   0  16        1.57       -9.91     32.62 o
  -4   0  16      219.24      135.79     36.76 o
  -3   0  16      277.84      338.91     44.99 o
  -2   0  16        0.86       19.30     21.97 o
  -1   0  16      595.59      614.75     40.75 o
   0   0  16      447.77      512.47     58.13 o
   1   0  16      635.75      599.76     76.22 o
   2   0  16      663.20      595.33     82.86 o
   3   0  16      429.80      482.44     87.19 o
  -6   1  16      396.25      286.16     70.11 o
  -5   1  16       27.06       37.39     24.77 o
  -4   1  16       86.09       67.12     22.41 o
  -3   1  16      100.75       93.53     17.41 o
  -2   1  16      225.39      297.06     84.78 o
  -1   1  16       55.19       28.50     29.58 o
   0   1  16      421.32      426.86     38.25 o
   1   1  16       21.20       -3.20     32.56 o
   2   1  16       69.58      -23.49     30.43 o
   3   1  16       64.66       23.75     42.55 o
  -6   2  16       17.91       74.69     38.14 o
  -5   2  16       23.93        4.17     24.83 o
  -4   2  16      422.05      384.55     30.39 o
  -3   2  16       57.88       79.90     23.74 o
  -2   2  16       58.48       71.93     19.75 o
  -1   2  16        4.60        1.71     19.26 o
   0   2  16       37.35       21.76     22.39 o
   1   2  16        0.25      -17.93     60.34 o
   2   2  16      166.86      118.71     39.56 o
   3   2  16      194.42      122.05     53.23 o
  -6   3  16      124.20      217.19     44.98 o
  -5   3  16      261.04      320.95     38.20 o
  -4   3  16        8.25        0.09     22.30 o
  -3   3  16      180.95      171.83     23.59 o
  -2   3  16     1455.34     1404.42     58.79 o
  -1   3  16      243.40      267.45     28.61 o
   0   3  16      605.16      553.18     57.82 o
   1   3  16      769.68      725.03     59.06 o
   2   3  16      289.26      258.65     40.39 o
   3   3  16      243.35      250.29     46.08 o
  -5   4  16       24.43       15.09     28.91 o
  -4   4  16        2.46      -19.33     27.29 o
  -3   4  16      264.55      260.90     51.63 o
  -2   4  16        7.12       21.48     18.86 o
  -1   4  16       88.15       50.61     18.94 o
   0   4  16      274.24      302.43     32.06 o
   1   4  16        1.31       -5.29     21.43 o
   2   4  16       91.94       33.57     33.88 o
   3   4  16      106.20       39.16     58.42 o
  -5   5  16      126.52      108.30     40.95 o
  -4   5  16       60.71       50.45     32.51 o
  -3   5  16        3.10       15.87     29.08 o
  -2   5  16       79.69      105.03     35.81 o
  -1   5  16        2.33       -0.08     23.47 o
   0   5  16       54.08        9.39     25.89 o
   1   5  16       60.60       53.82     23.16 o
   2   5  16        8.60      -11.46     38.92 o
   3   5  16        1.29       40.15     41.64 o
  -5   6  16        3.93       76.70     73.62 o
  -4   6  16      203.00      270.72     46.50 o
  -3   6  16      264.61      244.00     51.15 o
  -2   6  16        0.05      -19.11     25.96 o
  -1   6  16      541.26      607.39     72.52 o
   0   6  16      794.28      790.32     84.81 o
   1   6  16        0.51      -22.66     22.66 o
   2   6  16      210.28      208.16     44.53 o
  -5   7  16       72.27       74.58     57.55 o
  -4   7  16       22.97       44.25     39.39 o
  -3   7  16        6.11        1.59     49.47 o
  -2   7  16      220.40      151.28     39.61 o
  -1   7  16       25.76       43.99     36.91 o
   0   7  16       53.85       77.73     34.34 o
   1   7  16       77.81      121.42     37.92 o
   2   7  16       79.75       76.23     36.87 o
  -4   8  16      171.65      152.81     43.93 o
  -3   8  16        5.31       60.73     39.80 o
  -2   8  16       33.51       18.29     31.00 o
  -1   8  16       12.41       61.45     32.51 o
   0   8  16       32.94       49.05     30.63 o
   1   8  16       63.13       33.43     36.14 o
   2   8  16      122.70      179.86     50.81 o
  -4   9  16        2.47      100.67    141.28 o
  -3   9  16       66.27       67.38     57.12 o
  -2   9  16      525.86      674.29    100.62 o
  -1   9  16       83.78       92.44     59.72 o
   0   9  16      113.26      160.29     38.04 o
   1   9  16      380.73      471.21     52.14 o
  -3  10  16       75.81       19.61     53.08 o
  -2  10  16       46.53       72.63     43.59 o
  -1  10  16       40.10       51.43     38.70 o
   0  10  16       71.29       70.60     38.91 o
   1  10  16        1.24       17.82     39.68 o
  -2  11  16       31.85       75.80     47.56 o
  -1  11  16        3.05      -37.83     37.83 o
   0  11  16       51.42      102.21     62.55 o
  -5   1  17       57.13       72.02     45.67 o
  -4   1  17       47.30       58.99     21.35 o
  -3   1  17      467.28      483.57     28.65 o
  -2   1  17      370.29      389.29     42.58 o
  -1   1  17       46.71       59.82     27.29 o
   0   1  17      226.27      181.17     37.80 o
   1   1  17      235.20      217.55     39.94 o
   2   1  17        0.11       33.64     40.20 o
  -5   2  17       11.73       52.58     33.76 o
  -4   2  17      311.61      285.47     33.53 o
  -3   2  17      362.66      348.52     49.95 o
  -2   2  17      549.54      543.80     67.59 o
  -1   2  17      123.67       78.47     22.00 o
   0   2  17      503.90      446.21     61.64 o
   1   2  17       75.82        5.92     31.77 o
   2   2  17      498.18      428.43     62.32 o
  -5   3  17       39.52       37.84     33.01 o
  -4   3  17       24.15      -30.34     56.11 o
  -3   3  17       19.02       23.95     22.07 o
  -2   3  17       15.86       -1.01     18.57 o
  -1   3  17        1.49        0.95     19.52 o
   0   3  17       18.00        8.05     31.23 o
   1   3  17       25.69        9.29     31.54 o
   2   3  17        0.32      -39.39     39.39 o
  -5   4  17        5.47      122.13     52.74 o
  -4   4  17      779.54      805.01     91.14 o
  -3   4  17       42.66       22.30     25.54 o
  -2   4  17      217.79      224.17     48.94 o
  -1   4  17      302.68      319.10     41.93 o
   0   4  17      144.32      160.75     32.95 o
   1   4  17       38.16       26.28     33.03 o
   2   4  17      456.30      494.36     62.54 o
  -5   5  17      158.00      131.46     55.05 o
  -4   5  17       26.75       -5.67     33.95 o
  -3   5  17       65.54       63.04     38.40 o
  -2   5  17      212.86      255.72     39.09 o
  -1   5  17       21.21       36.18     27.16 o
   0   5  17      267.64      244.13     31.79 o
   1   5  17      377.28      309.80     45.62 o
   2   5  17        0.22       67.19     36.59 o
  -5   6  17        5.66      -43.40     52.74 o
  -4   6  17        9.47      -21.75     43.60 o
  -3   6  17       45.38        5.97     37.23 o
  -2   6  17        5.46       40.46     30.61 o
  -1   6  17        5.52       29.04     28.20 o
   0   6  17       47.69       69.10     28.83 o
   1   6  17       11.32      -16.55     55.14 o
   2   6  17        1.07      -25.60     62.17 o
  -4   7  17        8.10       -9.33     46.38 o
  -3   7  17      218.06      231.43     55.00 o
  -2   7  17      155.03      173.67     39.65 o
  -1   7  17        0.28       69.83     98.45 o
   0   7  17      580.49      637.20     60.34 o
   1   7  17        7.63       53.79     35.05 o
  -4   8  17      218.96      204.46    103.22 o
  -3   8  17      104.73      190.96     56.07 o
  -2   8  17      138.49      178.81     39.04 o
  -1   8  17      190.74      138.15     43.45 o
   0   8  17       81.97      108.43     46.96 o
   1   8  17       64.21      106.61     49.00 o
  -3   9  17        9.16       31.15     42.71 o
  -2   9  17       24.38       61.68     40.69 o
  -1   9  17       82.38       52.59     35.30 o
   0   9  17       35.16       22.36     34.90 o
  -2  10  17       53.47       57.44     40.32 o
  -1  10  17      288.44      329.78     52.61 o
  -5   0  18      199.65      246.85     66.40 o
  -4   0  18      139.89      126.56     57.84 o
  -3   0  18       45.19       -6.83     35.99 o
  -2   0  18     1035.13      902.14     89.60 o
  -1   0  18      651.96      677.81     83.34 o
   0   0  18       56.59       49.66     45.91 o
   1   0  18      449.51      393.90     72.47 o
   2   0  18      207.08      126.75     83.34 o
  -5   1  18        0.82       35.65     42.32 o
  -4   1  18        6.37       10.06     27.79 o
  -3   1  18       42.91        3.12     26.56 o
  -2   1  18      137.63       93.41     30.85 o
  -1   1  18       17.30       -1.08     34.35 o
   0   1  18       49.54       61.24     37.92 o
   1   1  18       58.13       11.53     34.80 o
   2   1  18        7.46        8.04     39.02 o
  -5   2  18       75.49       29.16     39.46 o
  -4   2  18        1.30        6.45     44.70 o
  -3   2  18       13.70        8.20     21.19 o
  -2   2  18        4.87        8.66     27.13 o
  -1   2  18      457.91      364.10     43.61 o
   0   2  18       40.26        9.09     34.47 o
   1   2  18       50.39       27.53     47.62 o
   2   2  18       40.65       41.47     44.00 o
  -5   3  18       57.21       -5.97     55.05 o
  -4   3  18        2.49        0.00     36.96 o
  -3   3  18      191.94      194.01     43.11 o
  -2   3  18      287.54      314.50     60.63 o
  -1   3  18      118.92      117.21     87.48 o
   0   3  18      694.28      593.94     62.13 o
   1   3  18      105.94       46.03     36.72 o
   2   3  18       20.16       64.69     47.47 o
  -4   4  18      177.90      156.77     42.45 o
  -3   4  18        0.69        9.30     28.92 o
  -2   4  18       42.68       26.31     38.08 o
  -1   4  18       94.12       46.49     36.56 o
   0   4  18       40.69       10.60     38.08 o
   1   4  18      121.03      150.71     39.59 o
  -4   5  18       34.94       10.81     35.45 o
  -3   5  18       56.90      128.47     48.42 o
  -2   5  18      125.27       67.75     33.46 o
  -1   5  18       57.16        8.50     31.15 o
   0   5  18       54.51       90.08     53.32 o
   1   5  18        3.83        9.14     60.63 o
  -4   6  18       78.16       56.12     55.58 o
  -3   6  18        7.32        1.68     35.64 o
  -2   6  18      453.53      439.64     90.32 o
  -1   6  18      264.08      168.80     42.16 o
   0   6  18       15.18       51.01     78.34 o
   1   6  18      401.00      533.55    111.54 o
  -3   7  18       28.58       35.55     40.67 o
  -2   7  18      199.72      248.09     43.73 o
  -1   7  18        1.78       21.98     31.76 o
   0   7  18       10.16        8.74     37.59 o
  -3   8  18       14.39       51.64     58.78 o
  -2   8  18        8.69       75.93     53.32 o
  -1   8  18       44.79       87.26     43.36 o
   0   8  18       32.60       23.34     36.60 o
  -2   9  18      228.22      153.94     54.47 o
  -4   1  19      136.57       75.74     47.73 o
  -3   1  19      263.86      234.72     80.74 o
  -2   1  19        6.85       -9.14     36.57 o
  -1   1  19      152.10      129.40     49.78 o
   0   1  19      420.71      386.48     48.24 o
   1   1  19       23.74       46.34     38.01 o
  -4   2  19       89.67       44.48     47.42 o
  -2   2  19       14.17      -12.46     33.46 o
  -1   2  19      148.32      143.80     41.39 o
   0   2  19       41.64       -9.53     39.32 o
   1   2  19      419.25      334.91     53.41 o
  -4   3  19       52.42       63.12     33.07 o
  -3   3  19        5.80       -5.39     45.04 o
  -2   3  19        6.46      -31.47     68.43 o
  -1   3  19       85.08       65.19     40.04 o
   0   3  19       58.05       47.33     42.44 o
   1   3  19       14.38        6.34     43.15 o
  -4   4  19       20.87      -15.88     33.38 o
  -3   4  19       63.95        7.51     39.07 o
  -2   4  19      115.34      187.28     56.88 o
  -1   4  19       88.47       86.52     80.94 o
   0   4  19       26.39      -45.91     55.14 o
   1   4  19      160.17       28.53     77.66 o
  -3   5  19      313.12      342.07     56.58 o
  -2   5  19       32.66       59.32     33.24 o
  -1   5  19      205.61      145.42     65.44 o
   0   5  19      211.92      242.14     87.38 o
  -3   6  19        0.63      -12.34     37.71 o
  -2   6  19       12.22       56.23     39.09 o
  -1   6  19       33.78       71.79     62.84 o
   0   6  19        0.23       99.13     63.13 o
  -2   7  19        2.80       22.62     35.16 o
  -1   7  19      163.39       90.27     60.25 o
  -3   0  20      374.32      288.52     58.42 o
  -2   0  20       18.78       56.78     53.12 o
  -1   0  20      204.17      132.04     54.76 o
   0   0  20      164.66      157.54     60.05 o
  -3   1  20       63.01       31.57     47.35 o
  -2   1  20        1.89       -5.38     30.34 o
  -1   1  20       35.74       38.01     37.24 o
   0   1  20       86.41       35.09     40.90 o
  -3   2  20        3.46       60.44     74.68 o
  -2   2  20      133.48       38.59     44.08 o
  -1   2  20        3.61       58.56     40.09 o
   0   2  20        4.99       44.29     41.94 o
  -3   3  20       50.16       25.12     71.70 o
  -2   3  20       26.94      -16.46     47.45 o
  -1   3  20      335.48      183.62     64.29 o
  -2   4  20       67.18       -9.05     50.72 o
  -1   4  20      149.42      152.54     65.35 o
 
